# Supplementary material for: Nano-Carbon Biointerfaces in Biosensors for Cancer: A Scoping Review Mapping the Transition from Proof-of-Concept to Translational Applicability (2024–2026)
Source: Biosensors (Basel). 2026 Jul 21;16(7):395. doi: 10.3390/bios16070395 (PMC13406662; doi:10.3390/bios16070395)
Supplement: Supplementary file 1 [file biosensors-16-00395-s001.zip]

Archive with 4 entries (4 files):
- biosensors-4383214-Index_Supplementary_Materials.pdf
- biosensors-4383214-Supplementary_Material_PRISMA-ScR_S1.pdf
- biosensors-4383214-Supplementary_Material_S2.pdf
- biosensors-4383214-Supplementary_Material_Sections_S3.xlsx
