# Supplementary material for: Nano-Carbon Biointerfaces in Biosensors for Cancer: A Scoping Review Mapping the Transition from Proof-of-Concept to Translational Applicability (2024–2026)
Source: Biosensors (Basel). 2026 Jul 21;16(7):395. doi: 10.3390/bios16070395 (PMC13406662; doi:10.3390/bios16070395)
Supplement: Supplementary file 1 [file biosensors-16-00395-s001.zip › biosensors-4383214-Supplementary_Material_Sections_S3.xlsx]

## Sheet: Resumo_secoes
	Section	N Records	Main Available fields	What the section contains	Main groupings extracted from data
Sec_3	Nanocarbon families and material architectures	19	Family; Analyte name; Analyte class; Cancer type; Nano-carbon family; Biological matrix tested; LOD	Summarizes nanocarbon family, analyte, cancer type, synthesis/characterization, biointerface characteristics, matrix, analytical performance, and translational interpretation of the materials section.	Cancer/condition: Breast cancer (n=5); Gastric cancer (n=2); Ovarian cancer (n=2); Prostate cancer (n=2) Biomarkers/analytes: CEA (n=3); HER2 (n=3); CA 125 (n=2); CEA (carcinoembryonic antigen) (n=1) Nanocarbons/materials: 1D-MWCNT bridged with 2D-MXene Ti3C2Tx (n=1); 2D Carbon nanoribbons (N-functionalized + TM-doped) (n=1); 0D Carbon dots (CDs) (n=1); 0D N-enhanced carbon quantum dots (N-CQDs) …
Sec_4	Surface chemistry, functionalization, and biointerface design	34	Family; Biomarker; Cancer; Transduction; Matrix; Evidence_Level; TRL_stage	Summarizes functionalization routes, oncological targets, matrices, transduction, PCC checks, evidence level, TRL stage, and bibliographic identifiers from the surface chemistry section.	Cancer/condition: Breast (n=7); Prostate (n=5); Lung (n=4); Colorectal (n=3) Biomarkers/analytes: CEA (n=7); PSA (n=6); HER2 (n=4); miRNA (n=4) Nanocarbons/materials: 2D (n=16); 2D-GO (n=8); 2D-rGO (n=6); 3D-hybrid (n=5) Transduction/method: Electrochemical (n=33); hybrid (n=14); optical (n=8); fluorescent (n=8) Matrices/samples: Serum (n=25); clinical sample (n=6); spiked sample (n=6); Simulated…
Sec_5	Transduction platforms and analytical performance parameters	18	Cancer; Target biomarker; Biomarker class; Nano-carbon family; PRIMARY transduction; Biological matrix tested; LOD (value)	Organizes detailed transduction parameters, device architecture, biomarker class, material composition, matrix, LOD, linear range, sensitivity, selectivity, reproducibility, stability, and comparator.	Cancer/condition: Oral (OSCC – oral squamous cell carcinoma) (n=2); Bladder (n=1); Multiple (CEA: gastric, pancreatic, lung, breast) (n=1); Multiple (ctDNA – cross-cutting biomarker for various cancers) (n=1) Biomarkers/analytes: NMP22 (Nuclear Matrix Protein 22) (n=1); CEA (Carcinoembryonic Antigen) (n=1); ctDNA (circulating tumor DNA) (n=1); Salivary exosomes (CD63 surface protein) (n=1) Nanoca…
Sec_6	Targets/biomarkers, matrices, and validation context	33	Cancer type; Biomarker/analyte detected; Type of nanocarbon material; Transduction method; Sample type / biological matrix; Real sample validation	Maps cancer type, biomarker/analyte, nanocarbon material, recognition element, functionalization, platform, transduction, matrix, real sample validation, number of clinical samples, and translational relevance.	Cancer/condition: Breast cancer (n=5); Prostate cancer (n=5); Lung cancer (n=2); Ovarian cancer (n=2) Biomarkers/analytes: PSA (n=4); CEA (n=3); NSE (n=2); miRNA-155 (n=2) Nanocarbons/materials: Graphene (n=6); Carbon dots (n=3); Carbon nanotubes (CNTs) (n=3); Reduced graphene oxide (rGO) (n=3) Transduction/method: Electrochemical response (n=4); current response (n=2); specific technique not rep…
Sec_7	Translational readiness and evidence relevant to implementation	87	Cancer/condition type; Biomarker(s); Type of biosensor; Detection method; Clinical sample/matrix; TRL	Records biosensor type, detection method, material/probe, clinical matrix, analytical performance, TRL, validation level, reproducibility/stability, and limitations relevant to translational maturity.	Cancer/condition: Generic (n=16); Breast (n=15); Prostate (n=12); Ovary (n=7) Biomarkers/analytes: CEA (n=10); PSA (n=8); HER2 (n=4); AFP (n=3) Nanocarbons/materials: MWCNT (n=10); Graphene (n=9); — (n=5); rGO + GO (n=5) Transduction/method: Electrochemistry (n=28); FET (n=7); Fluorescence (n=6); DPV (n=4) Matrices/samples: Serum (n=45); see text (n=12); In vivo (n=6); Human serum (n=5) TRL/stage…

## Sheet: Sec_3
Nanocarbon families and material architectures
Authors	Title	Year	Family	Analyte name	Analyte class	Cancer type	Declared purpose	Nano-carbon family	Detailed composition	Synthesis route	Supplier + batch	C/O ratio (XPS)	Raman D/G ratio	Functionalization route	Bioreceptor	Transduction platform	Device format	Biological matrix tested	LOD	LOQ	Linear range	Selectivity (interferents)	Device-to-device CV (n, %)	Batch-to-batch CV (n, %)	Stability (days, %)	Matrix-effect quantification	Formal comparator	Evidence Level	TRL-inspired stage	Clinical samples (n cases/n controls)	Journal	DOI
Lei L, Zhang J, Zhang W, Hao J, Wu K	Ultrasensitive carbon nanotube-bridged MXene conductive network arrays for one-step homogeneous electrochemical immunosensing of tumor markers	2024	3D-hybrid CNT+MXene	CEA (carcinoembryonic antigen)	Protein	Colorectal cancer	Diagnosis / monitoring	1D-MWCNT bridged with 2D-MXene Ti3C2Tx	MX@CNT conductive network array on electrode	Template-assisted filtration	Not reported	Not reported	Not reported	Magnetic bead alkaline phosphatase sandwich; HRP/1-naphthol substrate	Anti-CEA antibody (sandwich pair)	Homogeneous electrochemical (DPV)	MX@CNT electrode array	Real serum (colorectal cancer patients)	1.6 pg/mL	Not reported	5 pg/mL – 1 ng/mL	Tested with CA125, CA19-9, AFP, HER2 as interferents (no significant cross-reactivity)	Intra-batch RSD 4.0% (n=5)	Inter-batch RSD 3.9% (n=5)	21 days at 4 °C, signal retention not quantified	Slope ratio buffer/serum ~0.95 (semi-quantitative)	ELISA (clinical CEA reference)	Strong	Real-matrix validation	n=24 cancer / n=24 controls	Biosens Bioelectron 263:116609	https://doi.org/10.1016/j.bios.2024.116609
Alghoul I, Hussain T, Nazir S, Tit N	Efficient detection of gastric cancer biomarkers on functionalized carbon nanoribbons using DFT analysis	2025	2D-CNR (theoretical DFT)	VOCs: 2-pentanone, butanone, isoprene, methylglyoxal, N-decanal, N-pentanal, pyridine	Volatile organic compounds (endogenous metabolites)	Gastric cancer	Diagnosis / early detection	2D Carbon nanoribbons (N-functionalized + TM-doped)	TM-doped N-CNRs (Co, Fe, Mn, Ni)	Computational (DFT van der Waals)	Not applicable (theoretical)	Not applicable	Not applicable	TM-N substitutional doping	No biorecognition (direct physisorption)	Theoretical (charge transfer / work function)	Not applicable (theoretical)	Breath VOCs (theoretical)	Not applicable (Eads -0.67 to -1.57 eV)	Not applicable	Not applicable	Tested against N2, O2, H2O, CO2 air interferents (theoretical, selectivity demonstrated)	Not applicable	Not applicable	Not applicable	Not applicable	Experimental gas chromatography references cited	Low	Proof of concept	n/a (theoretical)	Sci Rep 15	https://doi.org/10.1038/s41598-025-97518-x
Anbalagan AC, Korram J, Doble M, Sawant SN	Bio-functionalized carbon dots for signaling immuno-reaction of carcinoembryonic antigen in an electrochemical biosensor for cancer biomarker detection	2024	0D-Carbon dot	CEA	Protein	Multiple cancers (CEA-positive)	Diagnosis / monitoring	0D Carbon dots (CDs)	Cow-urine-derived CDs (CUCDs); HRP-Ab2 bioconjugate	Hydrothermal carbonization	In-house synthesis (cow urine)	Not reported	Not reported	Covalent (EDC/NHS); PEI-grafted polyaniline interface for capture Ab	Anti-CEA antibody (HRP-Ab2 detection)	Chronoamperometry (sandwich)	GCE-PEI-g-PAANI/Ab1/CEA/CUCDs-Ab2	Human blood serum	10 pg/mL	Not reported explicitly	0.5 – 50 ng/mL	Tested with BSA, IgG, glucose, urea (no interference)	RSD 7.3% (intra-electrode triplicate)	Not reported	Not reported	Recovery 95–105% in spiked serum	ELISA (3.5× sensitivity improvement)	Intermediate	Real-matrix validation	Not reported (spiked human serum)	Discover Nano 19:37	https://doi.org/10.1186/s11671-024-03980-3
Amir H, Subramanian V, Sornambikai S, Ponpandian N, Viswanathan C	Nitrogen-enhanced carbon quantum dots mediated immunosensor for electrochemical detection of HER2 breast cancer biomarker	2024	0D-N-CQD	HER2	Protein	Breast cancer	Diagnosis	0D N-enhanced carbon quantum dots (N-CQDs)	N-CQDs on graphite sheet (GS)	Hydrothermal	In-house	Not reported	Not reported	Drop-cast; BSA blocking; covalent Ab anchoring	Anti-HER2 antibody	Differential pulse voltammetry (DPV)	N-CQDs/Graphite sheet	Untreated blood serum (breast cancer patients)	4.8 pg/mL	Not reported	0.1 – 1 ng/mL	Tested with BSA, glucose, urea (no interference)	Intra-RSD 3.2–3.4% (triplicate)	Not reported	Not reported	Recovery ~95% in untreated serum	ELISA (comparator suggested)	Intermediate	Real-matrix validation	60 mentions (sample count unclear)	Bioelectrochemistry 155:108589	https://doi.org/10.1016/j.bioelechem.2023.108589
Olorundare FOG, Makaluza S, Midzi N, Arotiba OA, Nkosi D	A nanoDiamond/gold nanoparticle-based electrochemical immunosensor for the detection of HER 2 cancer biomarker	2024	0D-Nanodiamond + AuNP	HER2	Protein	Breast cancer	Diagnosis	0D Nanodiamonds + AuNP	ND/AuNP/GCE	Drop-cast ND + electrodeposition AuNP	ND: in-house; AuNP: HAuCl4	Not reported	Not reported	Covalent anchoring via gold-thiol	Anti-HER2 antibody (Ab capture)	Differential pulse voltammetry (DPV) + EIS	ND/AuNP/GCE	Spiked human serum	0.29 pg/mL	Not reported	1 pg/mL – 50 ng/mL	Tested with CEA, CA125, BSA, IgG (no significant interference)	RSD ~5% (n=5)	Not reported	Not reported	Recovery 95–105% in serum	Mentions ELISA as comparator standard	Intermediate	Analytical validation	Spiked serum only	Biosens Bioelectron: X 18:100483	https://doi.org/10.1016/j.biosx.2024.100483
Zhang J, Wei Z, Tang Z, Li JY, An P, Zhang M, An H	Novel electrochemical platform based on C3N4-graphene composite for the detection of neuron-specific enolase as a biomarker for lung cancer	2024	2D-Graphene + g-C3N4	NSE (neuron-specific enolase)	Protein	Small-cell lung cancer (SCLC)	Diagnosis / monitoring	2D Graphene + g-C3N4	g-C3N4/graphene composite on SPCE	Liquid exfoliation + self-assembly	Not specified commercial	Not reported	Not reported	Covalent anti-NSE on SPCE/g-C3N4/graphene	Anti-NSE antibody	Cyclic voltammetry + DPV	SPCE/g-C3N4-graphene/anti-NSE	Real serum (SCLC patients)	3 pg/mL	Not reported	10 pg/mL – 100 ng/mL	Tested with CEA, CA125, AFP (no significant interference)	RSD 3.2% (n=5 electrodes)	RSD 7.7% (n=5 batches)	30 days at 4 °C (>90% signal retention)	Recovery 95–105% in SCLC serum	Chemiluminescence (clinical reference)	Strong	Real-matrix validation	Real SCLC serum (n not specified)	Sci Rep 14:6350	https://doi.org/10.1038/s41598-024-56784-x
Mohsin, DH; Ali, JM; Ahmed, TN; AL-Mayah, SJY	MWCNT Supported by Fe/Cu Bimetallic-based Metal-Organic Frameworks Immobilized with Silver Nanoparticles as a Platform in Electrochemical Immunosensors Fabrication for HER2 Detection in Breast Cancer	2026	1D-MWCNT + Fe/Cu-MOF + AgNP	HER2	Protein	Breast cancer	Diagnosis / prognosis	1D MWCNT + 3D MOF + 0D AgNP	MWCNT-COOH/Fe-Cu-1.4-BDC-MOF/AgNP on SPCE	MOF solvothermal + MWCNT covalent + AgNP electrodeposition	MWCNT-COOH commercial; MOF in-house	Not reported	Not reported	Covalent (carboxyl-amine) + Ag-thiol	Anti-HER2 capture; HRP-Ab2 + TMB substrate	CV + DPV + SWV	SPCE/MWCNT/FeCu-MOF/AgNP	Spiked human serum	3.96 pg/mL (5.65 pg/mL alternative MOF)	Not reported	Not specified (multiple orders of magnitude)	Tested with CEA, AFP, BSA (no significant cross)	Intra-electrode RSD 2.1% (n=5)	Inter-electrode RSD 3.8% (n=6 fabrications)	Not reported	Recovery 95–105% in spiked serum	ELISA (clinical reference cited)	Intermediate	Analytical validation	Spiked serum	Chemistry Africa 9:36	https://doi.org/10.1007/s42250-026-01603-1
Shamsazar A, Soheili Moghaddam M, Jabbari N, Babaei B, Nasiri R, Mavaei M	Designing an ultrasensitive immunosensor based on MWCNT/ZnS@CdS nanocomposite as an electrode surface modifier for detection of CEA biomarker	2025	1D-MWCNT + ZnS@CdS QD	CEA	Protein	Colon cancer	Diagnosis	1D MWCNT + 0D ZnS@CdS core-shell QD	GCE/MWCNT/ZnS@CdS	MWCNT commercial + QDs hydrothermal	MWCNT commercial; QDs in-house	Not reported	Not reported	Drop-cast + covalent Ab capture	Anti-CEA antibody	Voltammetry (CV + DPV)	GCE/MWCNT/ZnS@CdS/Ab	Serum (spiked + clinical)	0.11 pg/mL	Not reported	0.0005 – 2.5 ng/mL	Tested with CA125, AFP, BSA (no significant interference)	RSD 1.23% (n=5)	Not reported	Not reported	Recovery 95–105%	ELISA (comparator)	Intermediate	Real-matrix validation	Real serum (n not specified)	Colloids Surf B Biointerfaces	https://doi.org/10.1016/j.colsurfb.2025.114936
Dehghan G, Eskandari S, Asadpour-Zeynali K, Rashtbari S, Khodadadi A, Asoodeh A	Au-decorated NiYFe-LDH/MWCNT nanohybrid-based high-performance immunosensor for ultrasensitive electrochemical detection of cancer antigen 125	2026	1D-MWCNT + LDH + AuNP	CA 125	Protein	Ovarian cancer	Diagnosis / monitoring	1D MWCNT + 2D NiYFe-LDH + 0D AuNP	Au-decorated NiYFe-LDH/MWCNT-COOH on SPCE	Coprecipitation LDH + MWCNT-COOH commercial + electrodeposition AuNP	MWCNT-COOH commercial; LDH in-house	Not reported	Not reported	Covalent EDC/NHS + Au-thiol	Anti-CA125 antibody (sandwich)	DPV (sandwich)	SPCE/NiYFe-LDH/MWCNT/AuNP/Ab	Real serum (ovarian cancer)	0.0013 U/mL	Not reported	0.1 – 600 U/mL (three orders of magnitude wider than typical)	Tested with CEA, AFP, HER2, BSA (no significant interference)	RSD 2.8% (n=5)	Not reported (multiple fabrications mentioned)	Not reported	Recovery 96–106% in clinical serum	Clinical chemiluminescence reference	Strong	Real-matrix validation	12 cancer patient serum samples	Microchim Acta 193:180	https://doi.org/10.1007/s00604-026-07833-x
Shamsazar A, Soheili Moghaddam M, Asadi A, Mahdavi M	Advancing CEA quantification: Designing a sensitive electrochemical immunosenor using MWCNT/Ni(OH)2 nanocomposite	2024	1D-MWCNT + Ni(OH)2	CEA	Protein	Multiple cancers	Diagnosis	1D MWCNT + 2D Ni(OH)2	GCE/MWCNT/Ni(OH)2	MWCNT commercial + Ni(OH)2 precipitation	MWCNT commercial; Ni(OH)2 in-house	Not reported	Not reported	Drop-cast + covalent EDC/NHS	Anti-CEA antibody	DPV	GCE/MWCNT/Ni(OH)2/Ab	Blood serum (spiked)	0.076 pg/mL	Not reported	0.0001 – 2 ng/mL	Tested with HSA, glucose, urea (no significant interference)	RSD 1.5–1.8%	Not reported	14 days at 4 °C (signal retention reported)	Recovery 95–105%	Mentions ELISA	Intermediate	Analytical validation	Spiked serum	Heliyon 10:e29768	https://doi.org/10.1016/j.heliyon.2024.e29768
Guo J, Korri-Youssoufi H, Salmon L	Design of an electrochemical biosensor based on reduced graphene oxide conjugated with a pyrene-carbohydrate for the subfemtomolar detection of the cancer biomarker AMF/PGI	2025	2D-rGO + pyrene-F6P	AMF/PGI (autocrine motility factor / phosphoglucose isomerase)	Protein (cytokine/enzyme)	Multiple cancers (PGI-elevated)	Diagnosis / monitoring	2D rGO + 0D pyrene-F6P	SPCE/rGO/pyrene-F6P	Pyrene-F6P synthetic; rGO commercial	rGO commercial; pyrene-F6P in-house	Not reported	Not reported	Non-covalent π-π stacking (pyrene-rGO) + covalent F6P-pyrene	Carbohydrate F6P (substrate-based biorecognition; label-free)	DPV / EIS (label-free)	SPCE/rGO/pyrene-F6P	Spiked human serum + urine	43 fM (subfemtomolar)	Not reported	5 orders of magnitude (subfemtomolar to nM)	Tested against 3 PGI homologs as selectivity controls (no significant cross)	RSD <4% inter-batch	Inter-batch <4%	Not reported	Recovery 95–105% in spiked human serum	Reference quantification cited	Strong	Analytical validation	Spiked human serum	Electrochim Acta 543:147587	https://doi.org/10.1016/j.electacta.2025.147587
Zhao Y, Zou R, Liao C, Chen Y, Xu Z, Liu S, Chang G, He H	A transistor array biosensor based on reduced graphene oxide prepared electrochemically for detection of multiplex circulating miRNAs of non-small cell lung cancer in human serum	2025	2D-rGO FET array + Y-DNA	miR-21, miR-486-5p, miR-155, miR-205 (multiplex)	Nucleic acid (microRNA)	Non-small cell lung cancer (NSCLC)	Diagnosis / early detection	2D rGO (FET channel)	rGO-FET array with PAA/PEDOT functional film	Electrochemical reduction of GO in-situ on FET	GO commercial	Not reported	Not reported	Covalent Y-shaped DNA via PAA/PEDOT	Y-shaped DNA probes (one per miRNA)	FET array (drain-current modulation)	rGO-FET array	Real human serum	2.36 fM (miR-21), 3.42 fM (miR-486-5p), 4.38 fM (miR-155), 4.09 fM (miR-205)	Not reported	Multiple orders of magnitude per analyte	Tested with mismatched miRNAs (single-base discrimination demonstrated)	RSD 1.65–8.73% (n transistors per analyte)	Not reported (n=4 multiplex analytes)	Not reported	Recovery 95–105% in clinical serum	qRT-PCR (clinical reference, R²>0.95)	Strong	Real-matrix validation	21 NSCLC patient + 21 control serum samples	Sens Actuators B Chem	https://doi.org/10.1016/j.snb.2025.137787
Hosseine M, Naghib SM, Khodadadi A	Label-free electrochemical biosensor based on green-synthesized reduced graphene oxide/Fe3O4/nafion/polyaniline for ultrasensitive detection of SKBR3 cell line of HER2 breast cancer biomarker	2024	3D-hybrid rGO + Fe3O4 + Nafion + PANI	HER2 (on SKBR3 breast-cancer cells)	Cell-surface antigen on circulating tumor cells	Breast cancer	Diagnosis / monitoring CTCs	2D rGO + 3D Fe3O4 + Nafion + Polyaniline (PANI)	rGO/Fe3O4/Nafion/PANI on GCE	Green synthesis rGO + Fe3O4 coprecipitation + PANI in-situ polymerization	All in-house	Not reported	Not reported	Covalent Herceptin Ab + non-covalent PANI matrix	Herceptin (anti-HER2 antibody)	Label-free CV + EIS + SWV	GCE/rGO-Fe3O4-Nafion-PANI/Herceptin	SKBR3 cell suspension (no clinical samples)	5 cells/mL	Not reported	10² – 10⁶ cells/mL (four orders)	Tested with MCF-10A (HER2-negative) and other lines (selectivity demonstrated)	Not reported	Not reported	Not reported	Not applicable (cell suspension)	Flow cytometry (mentioned as reference)	Intermediate	Analytical validation	Cell suspension (no clinical samples)	Sci Rep 14:11928	https://doi.org/10.1038/s41598-024-62231-8
Patil SM, Karade VC, Kim JH, Chougale AD, Patil PB	Electrochemical Detection of a Breast Cancer Biomarker with an Amine-Functionalized Nanocomposite Pt-Fe3O4-MWCNTs-NH2 as a Signal-Amplifying Label	2024	3D-hybrid Pt-Fe3O4-MWCNT-NH2 + MRGO-NH2	CA 15-3	Protein	Breast cancer	Diagnosis / monitoring	Dual 3D-hybrid: MRGO-NH2 platform + Pt-Fe3O4-MWCNT-NH2 label	MRGO-NH2 (electrode); Pt-Fe3O4-MWCNT-NH2 (Ab2 amplifying label)	MRGO-NH2: green; Pt-Fe3O4-MWCNT: solvothermal Pt deposition	All in-house	Not reported	Not reported	Covalent (amine-functionalized) sandwich	Anti-CA15-3 antibody (sandwich pair)	Sandwich electrochemistry (DPV)	GCE/MRGO-NH2/Ab1/CA15-3/Pt-Fe3O4-MWCNT-Ab2	Real serum (breast cancer)	0.00008 U/mL	Not reported	0.0005 – 100 U/mL (six orders)	Tested with CEA, AFP, BSA, HSA (no significant interference)	Intra-RSD 3.2% (n=5)	Inter-RSD 4.8% (n=5 fabrications)	30 days at 4 °C (~90% retention)	Recovery 96.7–103.1%	Chemiluminescence (clinical reference)	Strong	Real-matrix validation	30 breast-cancer patient serum samples	ACS Appl Mater Interfaces 16:25601-25609	https://doi.org/10.1021/acsami.3c15531
Yang M, Wang L, Xie C, Lu H, Wang J, Li Y, Li H, Yang J, Zhang T, Liu S	A disposable ultrasensitive immunosensor based on MXene/NH2-CNT modified screen-printed electrode for the detection of ovarian cancer antigen CA125	2024	3D-hybrid MXene + NH2-CNT	CA 125	Protein	Ovarian cancer	Diagnosis	2D MXene Ti3C2Tx + 1D NH2-CNT	SPE/MXene/NH2-CNT/Ab	MXene Ti3AlC2 etch + NH2-CNT covalent grafting	MXene in-house; NH2-CNT commercial	Not reported	Not reported	Covalent EDC/NHS amine anchor	Anti-CA125 antibody	DPV	Disposable SPE/MXene/NH2-CNT/Ab	Patient serum	1 mU/mL	Not reported	1 mU/mL – 500 U/mL (six orders)	Tested with CEA, AFP, BSA (no significant interference)	RSD 1.71–7.1% (recovery range mentioned)	Not reported	Not reported	Recovery 95–105%	Chemiluminescence (clinical reference)	Intermediate	Real-matrix validation	Patient serum (n not specified)	Talanta	https://doi.org/10.1016/j.talanta.2024.126893
Su LT, Yang ZQ, Peng HP, Liu AL	A Dual Nano-Signal Probe-Based Electrochemical Immunosensor for the Simultaneous Detection of Two Biomarkers in Gastric Cancer	2025	3D-hybrid GO+WS2+Au dual probe	CEA + CA72-4 (multiplex)	Protein (dual)	Gastric cancer	Diagnosis / early detection	2D-GO + 0D-Au + 2D-WS2 (dual nano-signal probes)	AuNP-TB-GO (CEA label) + AuNP-FMC-WS2 (CA72-4 label) on MGCE	Mixed: GO hummers + WS2 exfoliation + AuNP coprecipitation	Multiple in-house	Not reported	Not reported	Covalent EDC/NHS + biotin-streptavidin (IMBs)	Anti-CEA + Anti-CA72-4 antibodies	DPV (dual peaks: TB ~+0.2 V, FMC ~+0.5 V)	MGCE/IMBs/Ab pair	Spiked serum + clinical mentioned	3 pg/mL (CEA), 0.016 U/mL (CA72-4)	Not reported	5 pg/mL – 50 ng/mL (CEA); 0.05 – 50 U/mL (CA72-4)	Tested with AFP, CA125, BSA (no interference); spectral resolution between peaks	Intra-RSD 3.0% (n=5)	Not reported	Not reported	Recovery 94.7–105.4%	Chemiluminescence (clinical reference)	Intermediate	Real-matrix validation	Patient serum (n not specified)	Biosensors (MDPI) 15:80	https://doi.org/10.3390/bios15020080
Safarpoor M, Asfaram A, Ghaedi M, Dinarvand R	Ultrasensitive electrochemical biosensor based on MXene quantum dots for prostate cancer biomarker detection	2025	3D-hybrid MXene QD + AuNP	PSA (prostate-specific antigen)	Protein	Prostate cancer	Diagnosis / monitoring	0D Ti3C2 MXene QD + AuNP (sensing layer) + V2C MXene QD-Au (label)	PANI@Ti3C2 MXene QD-AuNP electrode + V2C MXene QD-Au signal tag	MXene QD: HF etch + hydrothermal; PANI: chemical polymerization	All in-house	Not reported	Not reported	Covalent + Au-thiol sandwich	Anti-PSA antibody (sandwich)	Sandwich DPV	GCE/PANI@MXene-QD/AuNP/Ab1/PSA/V2C-QD-Au-Ab2	Spiked + clinical serum	0.61 fg/mL	Not reported	2 fg/mL – 2 pg/mL (four orders, ultra-low)	Tested with CEA, AFP, BSA (no significant cross-reactivity)	Intra-RSD <3% (n=5)	Inter-RSD <5% (multiple fabrications)	Not reported	Recovery 96.8–102.4%	Clinical chemiluminescence reference (full agreement)	Strong	Real-matrix validation	30 patient serum samples	Sci Rep	https://doi.org/10.1038/s41598-025-26754-y
Cotchim S, Kongkaew S, Thavarungkul P, Kanatharana P, Limbut W	An Unlabeled Electrochemical Immunosensor Uses Poly(thionine) and Graphene Quantum Dot-Modified Activated Marigold Flower Carbon for Early Prostate Cancer Detection	2024	0D-GQD + activated carbon + poly(thionine)	PSA	Protein	Prostate cancer	Diagnosis / early detection	0D GQD on activated marigold-flower carbon + poly(thionine)	Activated marigold C + GQD + electropolymerized poly(thionine)	Hydrothermal carbonization + pyrolysis (marigold) + electrochemical poly(thionine)	Marigold flower precursor; GQD in-house	Not reported	Not reported	Covalent + non-covalent (poly(thionine) host)	Anti-PSA antibody (unlabeled — direct redox modulation)	DPV (unlabeled redox response of poly(thionine))	MG-GQD-PTH/Ab	Spiked serum	0.005 ng/mL	Not reported	Dual: 0.0125 – 1 ng/mL + 1 – 80 ng/mL	Tested with CEA, AFP, BSA (selectivity demonstrated)	RSD 0.86–3.7% (n=5, by concentration)	Not reported	Not reported	Recovery 95–105%	ELISA (comparator suggested)	Intermediate	Analytical validation	Spiked serum	Biosensors (MDPI) 14:589	https://doi.org/10.3390/bios14120589
Tabassum R, Sarkar PP, Jalal AH, Ashraf A, Islam N	Laser-Induced Electrochemical Biosensor Modified with Graphene-Based Ink for Label-Free Detection of Alpha-Fetoprotein and 17β-Estradiol	2024	2D-LIG (laser-induced graphene)	AFP + 17β-estradiol (dual analyte)	Protein + small-molecule hormone	Hepatocellular carcinoma + endocrine markers	Diagnosis (HCC) + endocrine monitoring	2D LIG (laser-induced graphene) + graphene ink	LIG on polyimide + graphene-ink coating	CO2 laser direct writing + ink drop-cast	Polyimide commercial; ink in-house	Not reported	Not reported	Covalent + non-covalent (LIG porous structure)	Anti-AFP antibody + anti-E2 antibody (label-free)	Label-free electrochemistry (DPV)	LIG/graphene-ink/Ab pair	Spiked serum + plasma	AFP: 0.96 pg/mL; E2: 1.15 ng/mL	Not reported	AFP: 0.02–14 ng/mL; E2: 0.014–10 ng/mL	Tested with HSA, glucose, urea (no interference)	Intra-RSD <1.2% (same wafer)	Inter-RSD 5.4% (AFP), 3.7% (E2) (n=5 wafers)	Not reported	Recovery 95–105%	HPLC (E2) + ELISA (AFP)	Intermediate	Analytical validation	Spiked serum	Polymers (MDPI) 16:2069	https://doi.org/10.3390/polym16142069

## Sheet: Sec_4
Surface chemistry, functionalization, and biointerface design
Authors	Year	Familia	Biomarcador	Cancer	Transducao	Matriz	Evidence_Level	TRL_stage	Evidence_Level	Title	Journal	DOI
Yin, MG; Wang, T; Wang, ZJ; Lu, LN; Ding, BW; Chi, JD; Wang, XR; Xue, L; Dai, FJ; Hu, BX; Jiao, J; Chen, Q	2025	2D	HER2	Breast	Electrochemical; optical; fluorescent; colorimetric; hybrid	Serum; cell culture; clinical sample	Intermediate	Pre-clinical	Strong	Synergistic self-calibration strategy based on nano-cornucopia MOFs for accurate HER-2 detection in precision breast cancer diagnosis	Biosensors & Bioelectronics	10.1016/j.bios.2025.117813
Zheng, YJ; Cai, YB; Wang, SY; Liu, CY; Yang, K; Chen, WR; Zhang, H; Tan, J; Chen, YB; Zhuang, SH; Chen, W; Feng, F; Teng, C	2026	2D; 3D-hybrid	miRNA; miRNA specific	Lung	Electrochemical; magnetic-assisted; hybrid	Plasma	Intermediate	Real-matrix	Intermediate	Electrochemical sensor for miRNA-34a detection: Synergistic signal amplification for robust and sensitive analysis	Journal Of Electroanalytical Chemistry	10.1016/j.jelechem.2026.120115
Wang X, Li X, Wang B, Xie Y, Cui X, Jiao J, Jiao J, Zhang Y.	2025	0D; 2D; 3D-hybrid	CTC	Brain	Electrochemical	Serum; whole blood; cell culture	Intermediate	Real-matrix	Intermediate	A label-free electrochemical biosensor based on graphene quantum dots-nanoporous gold nanocomposite for highly sensitive detection of glioma cell	Anal Chim Acta	10.1016/j.aca.2024.343555
Lim WY, Chin WJ, Sthaneshwar P, Ramakrishnan N, Goh CH.	2026	2D	PSA	Prostate	Electrochemical; wearable; lab-on-a-chip; hybrid	Simulated/spiked sample; serum	Intermediate	Pre-clinical	Intermediate	ITO-PET electrochemical biosensor functionalized with carboxylated graphene oxide for prostate cancer biomarker detection	Sci Rep	10.1038/s41598-026-49731-5
Hatami, Z; Shamsipur, M; Jalali, F; Farzin, L; Barati, A	2025	0D	VEGF	Linfoma	Electrochemical; optical; fluorescent; hybrid	Simulated/spiked sample; serum; whole blood; clinical sample	Intermediate	Pre-clinical	Intermediate	A novel antibody-aptamer sandwich-type electrochemical biosensor for femtomolar detection of VEGF165 in patients with lymphoma cancer	Journal Of The Chinese Chemical Society	10.1002/jccs.70044
Zhang, K; Zhao, ZQ; Huang, J; Fu, H; Jiang, SC; Shi, M	2025	2D; 3D-hybrid	CEA	Breast; lung; colorectal	Electrochemical; optical; fluorescent; sers; hybrid	Serum	Intermediate	Pre-clinical	Strong	Fabrication of graphene/MoS2 composite material for enhanced electrochemical sensing of carcinoembryonic antigen in lung cancer detection	Alexandria Engineering Journal	10.1016/j.aej.2025.08.041
Primpray, V; Pasakon, P; Kamsong, W; Wisitsoraat, A; Laiwattanapaisal, W; Karuwan, C	2025	2D	miRNA; miRNA specific	Breast	Electrochemical; optical; fluorescent; hybrid	Serum	Intermediate	Pre-clinical	Low	A label-free electrochemical biosensor for detection of miRNA-34a breast cancer marker using disposable gold nanoparticles modified screen-printed reduced graphene oxide-molybdenum disulfide composited electrodes	Microchemical Journal	10.1016/j.microc.2025.113783
Li, YP; Wang, X; Wang, XL; Qin, Z; Li, C; Yang, J; Cao, MM	2025	2D	CEA	Colorectal	Electrochemical; optical; fluorescent; sers; hybrid	Serum	Intermediate	Real-matrix	Strong	Electrochemical biosensor based on composite of gold nanoparticle/ reduced-graphene oxide/graphitic carbon nitride and a caprolactone polymer for highly sensitive detection of CEA	Bioelectrochemistry	10.1016/j.bioelechem.2024.108897
Pusta A, Tertis M, Kezan D, Bogdan D, Suciu M, Pană O, Fizeșan I, Graur F, Cristea C, Al-Hajjar N.	2024	2D	CTC	Liver	Electrochemical	Simulated/spiked sample; serum; cell culture	Intermediate	Real-matrix	Intermediate	Label-free electrochemical aptasensor for the detection of HepG2 hepatocellular carcinoma cells	Mikrochim Acta	10.1007/s00604-024-06479-x
Liu, JL; Gu, YQ; Li, F; Ma, SH; Li, X; Wang, XL; Lv, TB; Hu, J; Han, CY	2026	1D	miRNA; miRNA specific	Gastric	Fet	Serum; clinical sample	Intermediate	Pre-clinical	Intermediate	Ultrasensitive detection of gastric cancer biomarker using tetrahedral DNA nanostructure-functionalized floating-gate carbon nanotube field-effect transistor biosensor	Biosensors & Bioelectronics	10.1016/j.bios.2026.118475
Colon, BJS; Paul, R; Morales-Lozada, Y; Diaz-Ayala, R; Cabrera, CR	2025	2D	not reported	Colorectal	Electrochemical; optical; fluorescent; sers; hybrid	Serum; clinical sample	Intermediate	Pre-clinical	Low	Impedimetric Graphene-Based Gold Immunosensor for Colorectal Cancer Biomarker CCSP-2 Detection	Acs Omega	10.1021/acsomega.5c01338
Kanagavalli P, Eissa S.	2024	2D	HER2	Gastric	Electrochemical; optical; fluorescent; sers; hybrid	Serum	Intermediate	Pre-clinical	Intermediate	Redox probe-free electrochemical immunosensor utilizing electropolymerized melamine on reduced graphene oxide for the point-of-care diagnosis of gastric cancer	Talanta	10.1016/j.talanta.2023.125549
Dong, JQ; Yang, H; Song, P; Yu, TT; Pan, ZX; Chen, ZW; Wang, RX; Deng, MH; Wang, XB; Li, JH	2025	2D	PSA	Prostate	Electrochemical; fet; hybrid	Urine; clinical sample	Intermediate	Pre-clinical	Strong	Highly Sensitive Detection of Engrailed-2 Protein Biomarker in Urine for Using Solution-Gated Graphene Transistor Diagnosis of Prostate Cancer	Acs Sensors	10.1021/acssensors.4c03320
Cui, CB; Xu, M; Guan, QL; Wang, XJ; Yang, GC; Zhang, Z; Du, JJ	2025	2D; 3D-hybrid	AFP	Liver	Electrochemical; magnetic-assisted; hybrid	Simulated/spiked sample; serum	Intermediate	Pre-clinical	Strong	Electrochemical detection of alpha-fetoprotein using graphene-assisted sensors: A novel approach for liver cancer screening	Alexandria Engineering Journal	10.1016/j.aej.2025.03.052
Rizwan, M; Bobrowska, DM; Walecka, I; Banatkiewicz, P; Wlodarczyk, M; Rudnicka, K; Poltorak, L	2026	2D	PSA	Prostate	Electrochemical	Serum; urine; simulated/spiked sample	Intermediate	Pre-clinical	Strong	Reduced graphene oxide modified screen-printed electrode with bioengineered surface for voltammetric detection of prostate-specific antigen in oncological urine samples	Biosensors & Bioelectronics	10.1016/j.bios.2025.118144
Zhang, Y; Chen, SY; Ma, J; Zhou, XB; Sun, XC; Zhou, CL	2024	1D; 3D-hybrid	CEA; HER2; CA-15-3; CA 15-3	Breast	Electrochemical	Clinical sample	Intermediate	Pre-clinical	Strong	Accurate HER2 determination in breast cancer: a prominent COF-immobilized enzyme-enhanced electrochemical aptasensor employing 4-acetamidophenol as an efficient mediator	Journal Of Nanobiotechnology	10.1186/s12951-024-03035-w
Iqbal, S; Kainat, S; Jabeen, F; Sajid, MS; Majeed, S; Najam-ul-Haq, M	2025	2D	CTC; Folate receptor	Lung	Electrochemical	Whole blood; cell culture	Intermediate*conservative	Real-matrix	Strong	Fabrication of folic acid immobilized graphene oxide-silica (FA@GO-SiO2) for the electrochemical detection of circulating tumor cells	Sensing And Bio-Sensing Research	10.1016/j.sbsr.2025.100807
Shankar, S; Kumar, Y; Sharma, N; Chandra, R; Kumar, S	2024	2D	not reported	Lung	Electrochemical; wearable; hybrid	Serum; clinical sample	Intermediate	Pre-clinical	Strong	Disposable Zirconium trisulfide-Reduced graphene oxide modified conducting thread based electrochemical biosensor for lung cancer diagnosis	Bioelectrochemistry	10.1016/j.bioelechem.2024.108801
Mohsin, DH; Ali, JM; Ahmed, TN; AL-Mayah, SJY	2026	1D	HER2	Breast	Electrochemical; colorimetric; hybrid	Serum	Intermediate	Real-matrix	Intermediate	MWCNT Supported by Fe/Cu Bimetallic-based Metal-Organic Frameworks Immobilized with Silver Nanoparticles as a Platform in Electrochemical Immunosensors Fabrication for HER2 Detection in Breast Cancer	Chemistry Africa-A Journal Of The Tunisian Chemical Society	10.1007/s42250-026-01603-1
Lou, J; Chu, XY; Yang, XR; Zou, Y; Zhu, H; Huang, OP	2024	2D	not reported	Cervical	Electrochemical; optical; fluorescent; sers; hybrid	Simulated/spiked sample; serum	Intermediate	Pre-clinical	Intermediate	Fabrication of cervical squamous cell carcinoma antigen immunosensor using graphene-polymer composites	Alexandria Engineering Journal	10.1016/j.aej.2024.01.036
Tabar, FS; Pourmadadi, M; Yazdian, F; Rashedi, H; Rahdar, A; Fathi-karkan, S; Ferreira, LFR	2024	2D-GO; 2D-rGO	PSA; CA-15-3	Prostate	Electrochemical	Serum	Low	Analytical	Strong	Ultrasensitive aptamer-based electrochemical nanobiosensor in diagnosis of prostate cancer using 2D:2D reduced graphene oxide/graphitic carbon nitride decorated with Au nanoparticles	European Journal Of Medicinal Chemistry Reports	10.1016/j.ejmcr.2024.100192
Han, BK; Chen, Y; Wang, HT; Zhao, WY; Hu, YH; Guo, YY; Yan, JL; Jia, SX	2024	2D-GO; 2D-rGO	CEA; PSA; CA-19-9	Breast; prostata	Electrochemical	Serum	Low	Analytical	Intermediate	A Label-free Electrochemical Immunosensor Based on Gold Nanoparticles-poly(ferriporphyrin-co-acrylamide)-reduced Graphene Oxide and the Application in Prostate Specific Antigen Detection	Electrochemistry	10.5796/electrochemistry.23-00104
You, XJ; Shao, MY; Wang, HD; Zhu, R; Liu, XW; Dong, L; Gong, YS; Li, YW	2025	2D-GO	H.pylori	Gastric	Electrochemical	Serum	Low	Analytical	Intermediate	An electrochemical aptasensor for detection of Helicobacter pylori based on AuNPs and AgNPs-GO nanoparticles	Frontiers In Bioengineering And Biotechnology	10.3389/fbioe.2025.1619336
Swetha, R; Divya, KP; Devi, AL; Babu, TGS	2025	0D-CarbonDot	HPV	Cervical	Electrochemical	Spiked; Serum	Low	Analytical	Intermediate	Detection of HPV-16 L1 antigen using MoS2 nanosheets and amine-functionalized copper doped carbon dots	Sensors And Actuators Reports	10.1016/j.snr.2025.100308
Sharma, K; Puri, NK; Singh, B	2024	2D-GO; 2D-rGO	CEA	Lung	Electrochemical	Serum	Low	Analytical	Intermediate	Fabrication of rGO-decorated hBNNS hybrid nanocomposite via organic-inorganic interfacial chemistry for enhanced electrocatalytic detection of carcinoembryonic antigen	Analytical And Bioanalytical Chemistry	10.1007/s00216-024-05379-6
Runprapan, N; Wang, FM; Yuan, CC; Krathumkhet, N; Yang, ZY	2025	1D-MWCNT; 1D-CNT	CA-125	Ovarian	Electrochemical	Serum	Low	Analytical	Strong	Facile design of label-free electrochemical immunosensor using AuNPs@ZIF-8@f-MWCNTs for CA-125 detection in ovarian cancer	Electrochimica Acta	10.1016/j.electacta.2025.146291
Pourbahram, B; Shamsipur, M; Majd, SM; Samandari, L	2024	2D-Graphene; 2D-GO; 2D-rGO	VEGF		Electrochemical	Serum	Low	Analytical	Intermediate	Facile and in situ production of reduced graphene oxide nanosheets paste electrode via electrochemical exfoliation of carbon paste electrode for fabricating a VEGF165 tumor marker aptasensor	Results In Chemistry	10.1016/j.rechem.2024.101862
Chang, Z; Duan, ZY; Li, JP; Meng, XZ	2025	1D-CNT	PSA	Prostate	Electrochemical	Serum	Low	Analytical	Intermediate	An ultrasensitive sandwich-type electrochemical immunosensor for PSA detection: employing layer-by-layer self-assembly with poly(thionine)/carbon nanotube multilayers as electron mediators and hemin-functionalized PEI/SiO2 nanoparticles as signal amplifiers	Analytical Methods	10.1039/d5ay01330e
Yan, ZZ; Wang, LJ; Yan, F	2025	0D-GQD; 2D-Graphene; 2D-GO; 2D-rGO	CEA		Electrochemical	Serum	Low	Analytical	Intermediate	In Situ Growth of Au NPs on Nitrogen-Doped Graphene Quantum Dots Decorated Graphene Composites for the Construction of an Electrochemical Immunosensor and Its Application in CEA Detection	Molecules	10.3390/molecules30061347
Khazaei, V; Javani, S; Golalipour, M; Sheikharabi, M; Arefi, M; Mirmohammadi, S; Shahbazmohammadi, H; Kianmehr, A	2025	2D-GO	miRNA	Colorectal	Electrochemical	Serum	Low	Analytical	Intermediate	An ultrasensitive microRNA-21 electrochemical nano-genosensor for early detection of colorectal cancer	International Journal Of Electrochemical Science	10.1016/j.ijoes.2025.101152
Rejeeth, C; Almeer, R; Sharma, A; Varukattu, NB	2025	1D-MWCNT; 1D-CNT			Electrochemical	Serum	Low	Analytical	Intermediate	Label-free electrochemical assessment of human serum and cancer cells to determine the folate receptor cancer biomarker	Bioelectrochemistry	10.1016/j.bioelechem.2024.108883
Lu, YY; Mei, Y; Gu, YY; Tao, Y; Yang, YH; Yu, J; Zhang, Y; Liu, L; Li, X	2025	2D-GO; 2D-rGO	CA-15-3	Breast	Electrochemical	Serum	Low	Analytical	Strong	Electrochemical Immunosensor Based on CS@AuNPs/ZIF-8/rGO Composite for Detecting CA15-3 in Human Serum	Sensors	10.3390/s25247462
Shamsazar, A; Moghaddam, MS; Asadi, A; Mahdavi, M	2024	1D-MWCNT; 2D-Graphene	CEA		Electrochemical	Serum	Low	Analytical	Intermediate	Advancing CEA quantification: Designing a sensitive electrochemical immunosenor using MWCNT/Ni (OH)2 nanocomposite	Heliyon	10.1016/j.heliyon.2024.e29768
Bharti, AM; Kumar, RKR; Chuang, CH; Shaikh, MO	2024	2D-Graphene	VEGF	Bexiga	Electrochemical	Serum; Urine	Low	Analytical	Intermediate	Universal nanocomposite coating with antifouling and redox capabilities for electrochemical affinity biosensing in complex biological fluids	Nanoscale Horizons	10.1039/d3nh00541k

## Sheet: Sec_5
Transduction platforms and analytical performance parameters
Author	Year	Cancer	Target biomarker	Biomarker class	Nano-carbon family	Detailed material/compound	Bioreceptor	Immobilization strategy	PRIMARY transduction	SECONDARY transduction (if hybrid)	Architecture (single or hybrid)	Device format	Biological matrix tested	LOD (value)	LOD (unit)	Linear range	Sensitivity	Selectivity (interferents n)	Reproducibility (CV % / n batches)	Stability (days)	Comparator (gold standard)	r or agreement	n samples (real)	Evidence_Level	TRL_inspired	Journal	Title	DOI
Athulya Aravind, Durgalakshmi Dhinasekaran, Jasper Sandeep Rajasekar, Mohamed Rela	2025	Liver (HCC - hepatocellular carcinoma) + hepatic cirrhosis	FAD (Flavin Adenine Dinucleotide) - NADH/FAD ratio in plasma as signature	Endogenous metabolite (fluorophore)	0D-Carbon dots	Fluorescent Carbon Quantum Dots (CQDs) - synthesis not detailed on pp.1/6/7; high photoluminescence; quantum yield 14.25% (vs quinine sulfate)	Endogenous marker (no synthetic bioreceptor)	Physical adsorption	Fluorescence	UV-vis (binding studies); TCSPC (lifetime); LSPR (localized surface plasmon resonance)	Multimodal (fluorescence at multiple lambda_ex: 280/350/405 nm + lifetime)	Benchtop (lab)	Real human plasma (NOR healthy + CIR cirrhosis + HCC hepatocellular cancer)	2.3	uM	Linear fit in Figure S8 (range not numeric on p.7; clinical cutoff value FAD plasma ~uM)	Benesi-Hildebrand fit; K_d = 0.001 M^-1 (strong affinity); quantum yield 14.25%	Anti-interference tested vs endogenous fluorophores (NADH, bilirubin, ascorbic acid, sodium iodide, glucose, glycine): none significantly affected the quenching signal (Sec 1 Intro, p.1)	Not reported in the pages read; see Table S1 SI	Not reported in the pages read	Clinical diagnosis of cirrhosis / HCC + linear discriminant analysis (LDA) among 3 groups (NOR, CIR, HCC) with plasma in the presence and absence of CQDs - NADH/FAD ratio	NADH/FAD ratios = 0.476 (NOR), 0.0764 (CIR), 0.33 (HCC); CNOR 0.507, CCIR 0.1848, CHCC 0.4001 (Sec 3.5, p.7). Lifetimes lambda_ex=350 nm: CIR 1.16 ns, HCC 0.25 ns, CCIR 5.92 ns, CHCC 5.50 ns. LDA shows significant discrimination among groups.	24 (10 NOR + 10 CIR + 4 HCC)	Strong	Clinical	ACS Applied Bio Materials	Detection of FAD in Blood Plasma for the Diagnosis of Liver Diseases Using Fluorescent Carb	https://doi.org/10.1021/acsabm.5c01116
Bhishma Karki, Amrindra Pal, Gaurav Dhiman, Mohammad Z. Ahmed	2025	Colorectal (CRC - colorectal cancer)	Tumor tissue (refractive index of the sensing medium; no specific molecular biomarker)	Physical tissue property (refractive index 1.33-1.35)	1D-CNT (carbon nanotube as a 1 nm-thick multilayer layer)	Multilayer SPR sensor: CaF2 prism + Cu (41 nm) + CNT (1 nm) + HfSe2 (2 nm); Kretschmann configuration; prism substrate	No bioreceptor (detection by direct RI change)	N/A (multilayer stacked by simulation)	SPR (surface plasmon resonance) - angular interrogation	Theoretical calculation (transfer matrix method assumed)	Multimodal (multilayer prism)	Benchtop (simulated) - prism-based sensor	CRC tissue (simulated refractive index 1.33-1.35)	N/A - theoretical paper (sensitivity reported in deg/RIU, not in molar LOD)	deg/RIU	RI 1.33-1.35 (range of the sensing medium)	Max sensitivity = 356.66 deg/RIU @ RI 1.33-1.35 (overall); CRC detection: sensitivity 387.60 deg/RIU, DA (detection accuracy) 0.253 deg, FoM (figure of merit) 98.6/RIU (Abstract p.1)	N/A (theoretical paper - no interferent testing)	N/A (no experimental replicates)	N/A	Comparison with previous works in the literature (cited in refs)	N/A	0 (theoretical paper - no real samples)	Low	PoC (theoretical proof of concept)	Microchimica Acta	Ultra-sensitive early detection of colorectal cancer using surface plasmon resonance sensor: theoretical analysis	https://doi.org/10.1007/s00604-025-06983-8
Guowei Zhang, Huaju Zhang, Yuchun Fu, Ping Xia, Cheng Chen, Yizhan Wei, Shuxin Qu, Shun Feng	2024	Multiple (CEA: gastric, pancreatic, lung, breast)	CEA (Carcinoembryonic Antigen)	Tumor protein	1D-MWCNT	BSA/Ab/AuNPs/MXene-MWCNTs-Nafion/ITO (MXene Ti3C2Tx + MWCNTs + electrodeposited AuNPs)	Monoclonal antibody (Ab) anti-human CEA	Antibody immobilization onto a layer of AuNPs electrodeposited on the MXene-MWCNTs composite	Electrochemical-DPV/SWV. ????	CV + EIS (electrode characterization)????	Single	Modified ITO (indium tin oxide) electrode	Spiked plasma. Rat serum (simulating human serum) and supernatants of liver cancer (HepG2) and colon (HCT116) cells	0.015	ng/mL	0.050 to 200 ng/mL	I = -0.071 log C_CEA + 0.340 (R²=0.994), S/N=3 → LOQ 0.050 ng/mL (p.7)	7 interferents tested: UA, GLU, AA, DA, BSA, PSA, AFP (p.7 "Reproducibility..."; Fig. S2)	RSD 1.63 / 2.35 / 4.61% for 3 concentrations (0.1, 1, 200 ng/mL), n=10 each (p.7; Fig.3c)	24 days at 4°C, 87.27% of the initial intensity retained (p.7; Fig.3d)	ELISA	Recoveries 95.34 to 102.09%, RSDs <5.00% vs. ELISA (p.7 Table 3)	0 (human); rat serum spiked with HepG2/HCT116 supernatant	Intermediate	Analytical Val.	MICROCHIMICA ACTA	Construction of electrochemical immunosensor from MXene/multi-walled carbon nanotubes/gold nanoparticles for specific detection of carcinoembryonic antigen	https://doi.org/10.1007/s00604-024-06706-5
Jiaqi Liu, Jing Wang, Litong Chen, Yongxiang Ji, Benxing Su, Geng Zhong, Renfeng Dong, Tailin Xu	2026	Polycystic Ovary Syndrome (PCOS); although it is an endocrine disorder, the study is included because of the context of hormonal biomarkers and biointerface technology applicable to oncology	Testosterone (sweat) - check whether there is a connection with prostate cancer in the full text	Steroid hormone / Androgen	Laser-Induced Graphene (LIG) and Graphene Oxide (GO)	LIG electrodes modified with a composite of graphene oxide and Prussian Blue nanoparticles (PB-GO)	MIP (Molecularly Imprinted Polymer) using o-phenylenediamine (oPD) as the functional monomer	Electropolymerization of the MIP layer (oPD + testosterone) directly onto the PB-GO/LIG electrode surface	Electrochemical (Differential Pulse Voltammetry - DPV and Cyclic Voltammetry - CV)	N/A	Single (based on synergistic signal amplification between PB and GO in the MIP)	Flexible, integrated wearable patch, containing a PDMS microfluidic chip and a thermal-stimulation module	Human sweat (collected in situ) and artificial sweat	0.75	ng/mL	1 to 25 ng/mL	Robust linear response with correlation coefficient R² = 0.9916	7 interferents tested: estradiol, progesterone, cortisol, cholesterol, lactate, urea, and uric acid	(CV % / n batches): RSD of 2.1% for three independent fabrication batches	15 days of storage stability (at room temperature and 4 °C)	Commercial ELISA	r = 0.8892 in real sweat samples	9 samples collected from one female volunteer in different physiological states	Strong (direct clinical validation and high correlation with the laboratory gold standard)	Clinical / Real Matrix	Biosensors and Bioelectronics	Wearable molecularly imprinted polymer sweat testosterone sensor for noninvasive auxiliary early-stage polycystic ovary syndrome at rest	https://doi.org/10.1016/j.bios.2026.118631
Long, YY; Zhao, JY; Ma, WT; He, CJ; Pei, W; Hou, JZ; Hou, CJ; Huo, DQ	2024	Multiple (ctDNA — cross-cutting biomarker for various cancers)	ctDNA (circulating tumor DNA)	ctDNA	0D-Carbon dots. Reduced graphene oxide (rGO) and Carbon Dots (CDs)	AuNPs/rGO/GCE (substrate) + SA Fe-CDs (signaling carrier, Fe single-atom in carbon dots, oxidase-like)	DNA probes (capture C1, hairpins H1 and H2 for amplification, and H3-NH2 linked to the nanozymes)	Au-S bonds to attach the capture probe (C1) to the electrode and EDC/NHS coupling to link H3 DNA to the SA Fe-CDs nanozymes	Electrochemical-DPV/SWV	UV-vis (nanozyme characterization), CV+EIS (electrode characterization)???	Triple amplification cascade (synergy among AuNPs/rGO, DNA walker strategy, and nanozyme catalysis)	Glassy carbon electrode (GCE) modified with nanomaterials	Fresh human serum (diluted 10-fold)	1.26	aM	5 aM to 50 nM (8 orders of magnitude)	ΔI = 4.093 log C + 75.716, R²=0.9983 (Fig. 3E, p.5); S/N=3	4 selectivity tests: 3-base mismatch (TM), single-base mismatch (SM), fully non-complementary (NC), mix; discrimination down to 1 wrong base (Fig. 4C, p.7)	RSD across 7 electrodes = 3.21% (Fig. 4A, p.7)	28 days at 4°C, retains 89.97% (Fig. 4B, p.7)	No formal comparator (only recovery in spiked human serum)	Recoveries 96.13 to 103.46%, RSDs 2.01-2.41% (Table S5, SI)	0 (clinical); 3 concentrations × 3 replicates in spiked human serum	Intermediate	Analytical Val.	ANALYTICAL CHEMISTRY	Fe Single-Atom Carbon Dots Nanozyme Collaborated with Nucleic Acid Exonuclease III-Driven DNA Walker Cascade Amplification Strategy for Circulating Tumor DNA Detection	10.1021/acs.analchem.3c04202
Lu-Shuang Li, Xiao-Hao Chen, Yu Pei, Xiao-Lin Xie, Cong-Ting Wu, Shuang Cai, Jing Li, Wei Gong	2025	Oral (OSCC - oral squamous cell carcinoma; ~90% of oral cancers)	Salivary exosomes (surface protein CD63)	Extracellular vesicles (exosomes)	0D-Carbon dots	hSiO2-Apt-CDs (hierarchical porous SiO2 microspheres + anti-CD63 aptamer + carbon dots as luminophores); "one exosome to multiple CDs" strategy via nano-micro dual-scale signal amplification; compared to cSiO2-Apt-CDs	Aptamer (anti-CD63)	Covalent bond (APTES + glutaraldehyde + amino-functionalized CDs). Covalent immobilization of the aptamer via EDC/NHS crosslinking reaction on the silica substrate and physical adsorption (non-covalent interactions) of the carbon dots	Fluorescence	NTA + UV-vis + confocal microscopy + TEM + FTIR + zeta-potential + TGA (characterization)????	Single. Dual-scale (nano-micro) signal amplification strategy using the "one exosome to multiple carbon dots" conversion???	Label-free fluorescent aptasensor in suspension	Artificial saliva + clinical samples (7 OSCC + 7 healthy donors)	100	particles/mL	2.5×10² – 5×10⁸ particles/mL (hSiO2-Apt-CDs, 6 ordens) / 5.0×10² – 5×10⁸ (cSiO2-Apt-CDs)	ΔFL = 327.45·log[Exosome] − 326.98; R² = 0.9949 (Fig. 5D, p.7); S/N=3; SE	9 interferents in Fig. 6A: ExoH/L (high/low conc.), BSA, CAT, IgG, Lys, Gly, Glu, Cys, Trp - high specificity maintained vs target ΔFL	CV%/n batches not reported; ΔFL gradually decreases with increasing artificial-saliva matrix (0-100%) while maintaining the pattern (Fig. 6B)	Not reported in specific days in the pages read ("stability" mentioned qualitatively)	NTA (Nanoparticle Tracking Analysis - standard for exosomes)	Significant difference between OSCC vs healthy: p<0.0001 (unpaired t-test), Fig. 6E; trend agreement with NTA but higher concentrations than NTA due to NTA's inability to distinguish protein aggregates from exosomes (Fig. 6F)	20	Strong	Clinical	TALANTA	A label-free fluorescence aptasensor for salivary exosomes based on a nano-micro dual-scale signal amplification strategy	https://doi.org/10.1016/j.talanta.2025.127638
Min-Shin Huang, Mani Govindasamy, Sathishkumar Chinnapaiyan, Yi-Ting Lin, Shao-Yang Lu, Seiji Samukawa, Chi-Hsien Huang	2024	Multiple cancers (miRNA-21 overexpressed in >10 solid tumors: breast, prostate, lung, colorectal, etc.)	miRNA-21 (microRNA-21, cross-cutting biomarker of solid tumors)	microRNA	2D-Graphene + 2D-GO (bilayer atomic-layered composite)	GO/G/FTO: bilayer graphene (BLG) grown by CVD on Cu-foil, transferred to FTO; top layer modified to graphene oxide (GO) via LDPT process (Low-Damage Plasma Treatment - 20 min); bottom layer = graphene as electron transport layer; ssDNA-NH2 probe immobilized	DNA/RNA probe (ssDNA-NH2 complementary to miRNA-21)	Electrostatic adsorption (Ru(NH3)6³⁺ activation) + covalent bond (-COOH of GO + -NH2 of ssDNA via amide); 50 × 10⁻⁶ M Ru complex + EA (ethanolamine) blocking	Electrochemical-DPV (differential pulse voltammetry)	CV + EIS + XPS (COOH 6.3%) + Raman (characterization BLG vs GO/G) + plasma modification time analysis	Sandwich	Benchtop (lab) - FTO substrate	PBS 1X buffer (no clinical samples or real biological matrix)	3.18	fM (Six Sigma method: Y = B + 3·SD)	10 fM – 1 nM (5 orders in PBS 1X)	ΔI = 0.6009·log(x) + 8.6649; R² = 0.9858 (Fig. 5B); sensibilidade 0.6 mApM⁻¹cm⁻²	4 interferents (Fig. 5C; Tab. S3): all mismatch (red), 8-base error (blue), 4-base error (green), 1-base error (purple) + miRNA-21 perfect match (yellow) - signal decrease proportional to the number of errors	Reusability not reported; ≤6% loss at Day 7 indicates good repeatability	7 days with ~6% signal loss (Fig. S5); 4 days indicates good stability for clinical application	Comparison with 6 previous miRNA-21 biosensors (Tab. 1, p.7): MWCNTs/EIS (10 pM), MoS2/Thi/AuNPs SWV (0.26 pM), Graphene/PBSE EIS (3 fM), FTO PtBiNPs-Au/CGO DPV (1 fM), Au/MgO; GO-Au DPV (50 aM), MWCNT CV (84.3 fM) - this work 3.18 fM	Not compared vs gold standard (no RT-qPCR); complete discrimination in mismatch tests (***p<0.001)	0	Intermediate	Analytical Val.	MICROCHEMICAL JOURNAL	Electrochemical biosensor based on an atomic layered composite of graphene oxide/graphene as an electrode material towards selective and sensitive detection of miRNA-21	https://doi.org/10.1016/j.microc.2024.110112
Pei Liu, Yiwei Liu, Bingjie Cai, Jiahao Li, Guo-Jun Zhang	2025	Breast (breast cancer, BC)	BRCA1 (Breast cancer susceptibility gene 1) — wild-type sequence GAACAAAAGGAAGAAAATC	Genomic DNA (prognostic/predictive mutation)	1D-CNT (semiconductor)	CNT/Y2O3-HfO2 bilayer high-κ + AuNPs (linker) + PNA probe (FG = floating gate; channel 20×50 μm; dielectric passivation for anti-interference)	Peptide Nucleic Acid (PNA) probe (selected after comparative screening with DNA and PMO probes)	Covalent Au-S bond	FET (field-effect transistor)	XPS (S 404.5 eV / N 399.58 eV), SEM, I-V curves (characterization)???	Single	Array of 8 FET sensors on a silicon chip (Si/SiO2), with Ag/AgCl reference gate electrode	Human serum + real blood DNA	1.38	aM	10 aM to 100 fM (5 orders of magnitude) in PBS; down to 9.3 aM in serum	Response = 6.06165·log C_BRCA1 + 115.52425; R²=0.99985 (PNA); S/N=3 (Fig. 3d, p.5)	5 interferent sequences tested: non-complementary, 3-base / 2-base / 1-base mismatch (1 pM) + human IgG protein (Fig. 4, p.6; Fig. S6-S7)	CV%/n batches not reported; reusability: 3 cycles retaining 35.7/33.8/31.6% (Fig. S9, Sec 3.6 p.7)	24h in 0.1×PBS without change; long-term stability in a dry environment (Figs. S4-S5)	NGS (Next-Generation Sequencing)	AUC=1, P<0.001 (Fig. 6d, p.7); total discrimination 4 BC vs 12 healthy	16 (4 BRCA1-mutated BC patients + 12 healthy individuals, real blood)	Strong	Clinical	GREEN ANALYTICAL CHEMISTRY	Probe-screened carbon nanotube field-effect transistor biosensor to enhance breast cancer-related gene assay	https://doi.org/10.1016/j.greeac.2025.100267
Priyanka Yadav, Sonam Rewari, Suresh C. Sharma	2026	Breast (breast cancer) - differentiation of MCF-10A normal vs Hs578T vs T47D (malignant) by dielectric response	Breast tumor cells (signature via relative permittivity εr): MCF-10A εr=4.5 (normal), Hs578T εr=22, T47D εr=32	Tumor cell / physical property (dielectric permittivity at RF 900 kHz-13 MHz)	2D-Graphene (nano-engineered channel)	GNPTD-FET (Graphene Nano-engineered Plasma-Tailored Dielectric Interfaced Field-Effect Transistor) with graphene channel + plasma-treated dielectric; compared to SINPTD-FET (Silicon-Integrated baseline)	No bioreceptor (detection by change in the cells' dielectric permittivity)	N/A (sensing via dielectric interface; no biological ligand)	FET (field-effect transistor)	Dielectric response analysis / I-V curves; transfer & output characteristics	Single	Benchtop (simulated) - device proposed for POC (point-of-care)	Breast cell lines (MCF-10A normal, Hs578T cancer, T47D cancer)	N/A (theoretical/simulated paper - no molar LOD; sensitivity reported as percentage gain)	N/A (relative %)	Cell permittivity εr 4.5 (MCF-10A) - 22 (Hs578T) - 32 (T47D); frequency 900 kHz - 13 MHz	Vs SINPTD baseline: Id_max +8714.85%; ION sensitivity +233.08%; ION/IOFF +177365.59%; gm sensitivity +4429.76% (Abstract)	N/A (no experimental interferent testing - theoretical/simulated paper)	N/A (no experimental replicates)	N/A	Comparison with SINPTD-FET (Silicon baseline) by simulation	N/A (no real clinical samples)	0	Low	PoC (theoretical/simulated proof of concept)	ECS Journal of Solid State Science and Technology	Graphene Nano-Engineered Plasma-Tailored Dielectric Interfaced (GNPTD) Field-Effect Transistor for Ultrasensitive Detection of Breast Cancer Biomarkers	https://doi.org/10.1149/2162-8777/ae661d
Sanket Naresh Nagdeve, Baviththira Suganthan, Ramaraja P. Ramasamy	2025	Oral (OSCC - oral squamous cell carcinoma; ~90% of oral malignancies)	miRNA-31 (microRNA-31, sequence associated with OSCC)	microRNA (non-coding RNA)	2D-Graphene	GCE/Graphene/PBSE/ssDNA (graphene on GCE + PBSE 1-pyrenebutyric acid N-hydroxysuccinimide ester as crosslinker via π-π stacking + amino-terminal ssDNA probe complementary to miRNA-31)	DNA/RNA probe (complementary ssDNA)	Physical adsorption (π-π with PBSE) + covalent bond (PBSE-NH2 of ssDNA via active ester)	Electrochemical-EIS (electrochemical impedance spectroscopy)	CV (redox characterization) - Fe(CN)6³⁻/⁴⁻ in 0.1 M KCl	Sandwich	Benchtop (lab) - GCE	PBS buffer + diluted human serum (no OSCC patient samples)	70	pg/mL (in buffer); 700 pg/mL in diluted serum (= 10⁻¹⁰ M)	10⁻¹¹ M – 10⁻⁶ M (buffer, 5 orders); 10⁻¹¹ M – 10⁻⁷ M (diluted serum, 4 orders)	ΔR_CT(%) = 7.185·log C_miRNA-31 + 83.356 (buffer, R²=0.9823); = 18.799·log C + 209.11 (diluted serum, R²=0.985); Six Sigma method (3.3×SD/s)	1 interferent: miRNA-25 (non-complementary) in buffer and diluted serum; significantly lower signal (***p<0.001, Fig. 6)	CV%/n batches not explicitly reported; n=triplicate impedance measurements	Stability: ~70% retention after 3 days; ~70% after 7 days; ~60% after 10 days (4°C); ±7% error margin (Fig. 7, p.10)	Comparison with other miRNA biosensors (Tab. 1, p.9) and oral biomarkers (Tab. 2)	p<0.001 between target miRNA-31 vs non-complementary miRNA-25 (n=3 unpaired t-test); no qPCR gold-standard comparator	0	Intermediate	Analytical Val.	Journal of Biological Engineering	An electrochemical biosensor for the detection of microRNA-31 as a potential oral cancer biomarker	https://doi.org/10.1186/s13036-025-00492-1
Sarah I. Othman, Ahmed Mehaney, Ashour M. Ahmed, Hussein A. Elsayed, Amuthakkannan Rajakannu, Jacob Wekalao, Vijayalakshmi K, Stefano Bellucci	2025	Multiple cancers (early cancer detection) - detection by change in the refractive index (1.36-1.4 RIU) of tumor tissue	Refractive index (RIU) of cancerous tissues/cells (no specific molecular biomarker)	Physical tissue property (RIU 1.36-1.40)	2D-Graphene + 2D-Black Phosphorus (BP) + MXene (Ti3C2Tx) - tri-layer of 2D materials	Multilayer metasurface: M-shaped resonators (2 μm x 0.3 μm) coated with MXene Ti3C2Tx + Black Phosphorus + Graphene + plasmonic Au/Ag; anisotropic BP channel between MXene and graphene	No bioreceptor (detection by direct RI change - label-free passive sensing)	N/A (metasurface stacked by design - no immobilization chemistry)	THz (terahertz metasurface biosensor)	SPR (localized surface plasmon resonance) + machine learning (XGBoost for experimental-theoretical correlation)	Multimodal (multilayer + AI-assisted)	Benchtop (simulated + experimental validation)	Simulated refractive index 1.36-1.401 RIU (corresponding to cancerous tissues)	0.063	RIU (minimum Tab. I); up to 0.430 RIU (maximum)	n = 1.36 - 1.401 RIU; frequency 0.366 - 0.388 THz (Fig. 7a)	Maximum sensitivity = 2000 GHz/RIU; FOM = 29.851 RIU⁻¹; R²=0.95276 (freq-RI correlation); Q-factor up to 5.791 (Tab. I)	N/A (theoretical-simulated paper - no interferent testing)	XGBoost ML: R²=0.96-0.97 between experimental and theoretical data for various θ (0°-80°) and polynomial degrees 2-10 (Fig. 14a-d)	N/A	Comparison with state-of-the-art biosensors (in-paper citations) and in-house experimental validation	R²=0.95276 (freq vs RI linear); R²=0.96-0.97 (ML vs experimental); detection accuracy = 14.925-15	0	Low	PoC (theoretical/simulated proof of concept + ML)	AIP ADVANCES	Ultra-sensitive terahertz metasurface biosensor with MXene-BP-graphene architecture for AI-assisted early cancer detection	https://doi.org/10.1063/5.0294011
Shijie Li, Huixin Li, Peilin Wang, Qiang Ma	2024	Thyroid (PTC - papillary thyroid carcinoma)	BRAF V600E (mutation in exosomal DNA)	Genomic DNA (prognostic mutation - lymphatic metastasis)	0D-Carbon dots	Eu:CS dots (microwave pyrolysis of chitosan + Eu3+) + electrodeposited dendritic Ag nanostructure + conductive gel (PEDOT:PSS+SBMA+PEGDA) + capture DNA + probe DNA, on GCE	DNA/RNA probe. That is: capture DNA (with thiol terminus for attachment to silver) and probe DNA (conjugated to the carbon dots)???	Covalent Au-S bond. That is: capture DNA immobilization via Ag-S bond and probe DNA conjugation to Eu:CS dots via EDC/NHS activation chemistry???	ECL (electrochemiluminescence)	CV+EIS (characterization); FL+UV-vis (Eu:CS dots); SEM+TEM+FT-IR????	Sandwich or Single (based on an ECL signal amplified by the conductivity of the dendritic silver interface)????	Benchtop (lab). Modified glassy carbon electrode (GCE)	Clinical exosomes (puncture eluate of thyroid tumor)	0.5	fM	1 fM to 100 nM (8 orders of magnitude)	I = 495*Log c + 7596 (R2=0.96) (Fig. 5C, p.6)	3 RNA interferents: miRNA-221, miRNA-135b, miRNA-585-3p (10 nM) - low signals vs. BRAF (Fig. 5D, p.6)	Intra-assay RSD=1.9%; inter-assay RSD=5.3% (Fig. 5E, p.6)	Reported "good stability" qualitatively (Fig. 5E); specific days not informed	PCR test + clinical cancer diagnosis + lymphatic metastasis status	Perfect agreement in 5 samples (Table 2, p.7): 4/4 BRAF+ had PCR+, cancer diagnosis, and metastasis; 1/1 sample with BRAF not detected in exosomal DNA had PCR+ and cancer but WITHOUT metastasis - suggests a metastasis-predictor role	5 (thyroid tumor samples with PCR + diagnosis)	Strong	Clinical	MICROCHEMICAL JOURNAL	Eu-doped chitosan carbon dot/dendritic silver nanostructure-based biosensor for BRAF detection in thyroid cancer exosome	https://doi.org/10.1016/j.microc.2024.110966
Syed Kashif Ali, Gulam Rabbani, Akbar Mohammad, Abrar Ahmad, Mari Sumayli, Ahmed Hussain Jawhari, Nasser Amri, Mohammad Ehtisham Khan, Saeyoung Ahn, Jintae Lee	2026	Oral (OSCC - oral squamous cell carcinoma) + chronic inflammatory processes + severe COVID-19 (multiple clinical uses)	IL-6 (Interleukin-6) - inflammatory cytokine overexpressed in OSCC	Immunomodulatory cytokine (inflammatory protein / tumor biomarker)	1D-CNT (carbon nanotube)	CNT-FET (carbon nanotube field-effect transistor; p-type semiconductor) - label-free immunosensor; CNT channel with immobilized anti-IL-6; measurements by transfer & output curves	Antibody (anti-IL-6 mAb)	Physical adsorption (not detailed in the public abstract)	FET (field-effect transistor)	I-V curves (transfer + output characterization)	Single	Benchtop (lab) - low-cost electrochemical device, simple fabrication process	Artificial saliva spiked in 1.0 mM PBS (no real patients)	1.15	pg/mL	1.0 – 300 pg/mL (in 1.0 mM PBS)	Equation not quantified in the abstract; "outstanding specificity, sensitivity, good repeatability and high stability"	Not detailed in the abstract (only "outstanding specificity" reported)	Not reported	Not reported in specific days	Recovery in spiked artificial saliva: 102 - 104.5%	Recovery 102-104.5% in spiked artificial saliva; no ELISA/qPCR comparator	0	Intermediate	Analytical Val.	Bioelectrochemistry	Carbon nanotube field-effect transistor-based immunosensor for highly sensitive detection of interleukin-6 in artificial saliva for oral disease diagnosis	https://doi.org/10.1016/j.bioelechem.2026.109311
Tan Dang, Simin Fan, Fengyu Yu, Heng Yu, Cunling Ye, Minghui Yang, Congcong Shen	2025	Cervical (cervical carcinoma; HeLa cells overexpressing N-cadherin) - also applicable to mCTCs in various metastatic cancers	mCTCs (mesenchymal circulating tumor cells) - targeted via NC3S aptamer against N-cadherin secreted by HeLa	Circulating tumor cell (CTC) - signature via H2O2 secretion	2D-rGO (defect-regulated reduced graphene oxide with Fe²⁺ vacancies)	rGO@PB/Pt (defect-regulated rGO + Prussian blue (PB) + Pt nanoparticles as peroxidase-mimic nanozyme) on ITO + NC3S aptamer (5'-S(CH2)6-TGGCGTTCCTCCGGAGATAGTAAGTGCAA-3') - 2.5 cm ITO working electrode; Ag/AgCl ref electrode	Aptamer (NC3S anti-N-cadherin)	Covalent Au-S bond (terminal thiol of the aptamer). Binding of the thiolated aptamer (NC3S) to the rGO@PB/Pt nanocomposite and subsequent modification on the ITO electrode surface	Electrochemical-amperometry I-t	CV + EIS (electrode characterization); UV-vis (peroxidase-mimic activity); SEM/TEM; XPS???	Sandwich or Single (electrochemical cytosensor based on a peroxidase-mimetic nanozyme)???	Benchtop (lab) - ITO electrode	Spiked human whole blood + real clinical samples (4 cervical cancer + 4 healthy volunteers)	0.1	cells/mL (S/N=3)	1 - 1×10⁵ cells/mL (R²=0.997) and 1×10⁶ - 1×10⁷ cells/mL (R²=0.995) - two ranges (Fig. 6A)	Two linear regressions (Fig. 6A): I vs log[cells/mL] in spiked whole blood. R²=0.997 (low range); R²=0.995 (high range)	4 interferents in Fig. 5C: HL-7702 (normal hepatic), BAE-8B (normal breast), DU145 (prostate), HepG2 (liver), MCF-7 (breast) - only HeLa produced a significant signal	Intra-cytosensor RSD = 3.5% for 250 cells/mL (Sec 3.5)	Stable for >1000s under continuous PMA stimulation (Fig. 5A,B); long-term stability not detailed. 12 days (with minimal signal loss in CV)	Validation in real blood of cervical cancer patients vs healthy volunteers (no specific ELISA/qPCR mentioned in the pages read). Comparison with other methods in the literature (electrochemiluminescence, fluorescence, and EIS) detailed in Table 1 of the article	Cervical cancer patients (n=4) had a significantly higher I-t signal vs healthy (n=4): ***p<0.01 (Student t-test), n=3 replicates (Fig. 6B)	8	Strong	Clinical	Journal of Colloid and Interface Science	Defect-regulated reduced graphene oxide anchored Prussian blue and platinum nanoparticles peroxidase for electrochemical detection of mesenchymal circulating tumor cells	https://doi.org/10.1016/j.jcis.2025.137672
Yang Zhu, Qinqi Ren, Dexing Liu, Leying Jiang, Yongsheng Yang, Rui Qiu, Zigang Li, Min Zhang	2024	Multiple cancers: lung (KARS G12D mutation) + triple-negative breast (AKT2 gene)	ctDNA - KARS G12D (lung) and AKT2 (TNBC)	ctDNA (circulating tumor DNA / gene mutation)	1D-CNT + 0D-GQD (two nanocarbons)	ECNT-FET (electrolyte-gated CNT FET) with CNTs in the channel + Ti/Au electrodes + SU-8 2005 passivation. Nanointerface: GQDs (graphene quantum dots) immobilized on CNTs via pi-pi stacking + YDNA (Y-shaped DNA) inspired by the rotavirus VP4 protein, linked to GQDs via Sulfo-SMCC cross-linking. Multiplex via multiple PMMA chambers	DNA/RNA probe	Physical adsorption	FET (field-effect transistor)	XPS (N 1s + P 2p DNA characterization), Raman (I_D/I_G), AFM, TEM, fluorescence, SEM	Multiplex	Portable/POC (oriented to large-scale screening; testing platform with Ag/AgCl)	Serum (FBS - fetal bovine serum as matrix mimic + 20 pseudoclinical patient/healthy samples)	KARS G12D 5.7 aM (lung) / AKT2 3.0 aM (breast TNBC)	aM	10 aM to 100 fM (tested in FBS) - range optimized for physiological ctDNA	Linear vs log[C]; KARS G12D LoD=5.7 aM, LoQ=71.3 aM (Fig.4d, p.6); AKT2 LoD=3.0 aM, LoQ=79.8 aM (Fig.5b, p.7); response up to 190% greater than a conventional ssDNA probe	Specificity: tested vs TM (three-base mismatched) and CM (completely mismatched) - significantly lower response (Fig.4e, p.6; Fig.5c, p.7). Anti-interference in serum (ions, proteins) (Fig.S11)	Electrical stability: current change <=1.8% (Fig.S12, p.6)	Not reported in specific days in the pages read	qRT-PCR (gold standard explicitly compared - Fig.5e, p.7)	Response cancer vs healthy samples: 19.3% +/- 4.34% (cancer) vs 8.94% +/- 1.71% (healthy) - significant discrimination in 20 pseudoclinical samples (Fig.5d, p.7)	20 (10 cancer patients + 10 healthy - pseudoclinical samples, Method S3)	Strong	Clinical	Nano Letters	Rotavirus-Inspired Nanointerface Engineered Biosensors for All-in-One Cancer Diagnosis	https://doi.org/10.1021/acs.nanolett.4c05210
Yousef Rafighirani, Javad Javidan, Hamid Heidarzadeh	2025	Multiple cancers: cervical (HeLa cells), skin (basal cells), breast (MDA-MB-231 triple-negative)	Tumor cells (signature by the refractive index of the cells)	Tumor cell / physical property (RI)	2D-Graphene	Multilayer metasurface absorber: Cu (5.18e7 S/m, 2x2x0.5 um) + SiO2 (dielectric 3.9, 2x2x5 um with cross-shaped hole 3.5 um) + Graphene (relaxation time tau=3.6 ps); tunable graphene chemical potential: 0.7 eV (basal), 0.8 eV (HeLa), 0.9 eV (MDA-MB-231)	No bioreceptor (detection by change in the cells' RI)	N/A (multilayer simulated via CST - tunable graphene chemical potential)	Optical (polarization-independent multi-band absorber)	SPR (surface plasmon resonance) in the simulation	Multimodal (multi-band)	Benchtop (simulated in CST software)	Cancerous vs healthy cells (optical-electronic parameters)	N/A (theoretical paper - sensitivity in deg/RIU or similar unit, not molar LOD)	N/A	RI of tumor cells vs healthy (range not detailed on pp.1-3)	Basal cells: S=7100, FOM=22 (mode B); HeLa: S=5250, FOM=28 (mode B); MDA-MB-231: S=5357, FOM=23 (mode B). Sensitivity calculated as S=Delta_lambda/Delta_n; FOM=S/FWHM (Sec Methods, p.3)	N/A (theoretical paper - no experimental testing)	N/A (no experimental replicates)	N/A	Comparison with the literature: BK7/Ag/STO/MoS2 (S=32140 deg/RIU) and 2D-Ti-MXene-SrTiO3 (S=438.4 deg/RIU) cited as theoretical comparators (p.2)	N/A	0 (theoretical paper - no real samples)	Low	PoC (theoretical/simulated proof of concept)	Plasmonics	Development of a Multi-Band High-Sensitivity Polarization-Independent Absorber: A Biosensor for Simultaneous Detection of Multiple Cancer Biomarkers	https://doi.org/10.1007/s11468-024-02451-w
Yu Yan, Zhenping Liu, Wenbin Pang, Shijian Huang, Mengxin Deng, Jiyuan Yao, Qiuju Huang, Mingliang Jin, Lingling Shui	2024	Multiple (lung / ovary / endometrium / colorectal / breast / pancreas - CRP+CA125+CEA are cross-cutting markers)	CRP + CA125 + CEA (3 biomarkers in multiplex)	Tumor protein (CA125, CEA) + Inflammatory marker (CRP)	1D-MWCNT. What is MWCNT??	pCNTs/AuNPs/AuE-array PCB (3D inverse-opal pCNTs via PSNPs + microfluidic + wet-etching; AuNPs 5 nm + aptamer + HRP-Ab)	Thiol-functionalized aptamers (AptCRP, AptCA125, AptCEA) and horseradish peroxidase-labeled antibodies (HRP-Ab)	Covalent Au-S bond	Electrochemical-DPV/SWV	EIS+LSV (characterization); UV-vis (AuNPs); SEM-EDS. Check ????	Sandwich. Integrated multiplex array based on signal synergy (pCNTs + AuNPs + Aptamer + HRP)	Integrated/multiplex array. Printed Circuit Board (PCB) device with 11 individually addressable electrode units	Real human plasma	CRP 0.005 / CA125 0.0198 / CEA 0.007	ng/mL (CRP, CEA) and U/mL (CA125)	CRP 0.05-50000 ng/mL (6 orders); CA125 0.1-300 U/mL; CEA 0.01-100 ng/mL (4 orders)	Delta_Ipa = 1.79*log C_CRP + 3.91 (R2=0.9950); = 2.33*log C_CA125 + 2.75 (R2=0.9991); = 2.93*log C_CEA + 7.47 (R2=0.9967); 3sigma LOD (Sec 3.4, p.7)	6 interferents: 3 small molecules (glucose, dopamine, uric acid 10 ug/mL) + 3 macromolecules (IL-6, GHBP, IGF-I 1 ug/mL) - signal change <5% (Fig. 4A-B, p.8)	Intra-assay: 4 independent biosensors RSD<5% for the 3 analytes (Fig. 4C, p.8); inter-electrode within the same unit RSD=2.5%	21 days at 4 °C with >95% of the signal retained, RSD<0.6% (Fig. 4D, p.8)	CLIA (CA125, CEA) + ITMA (CRP) - commercial clinical methods	Tables 1-3 (p.8): RSD<10% for the 3 analytes, relative deviation <15% vs CLIA/ITMA (all 4 plasma samples)	4 (healthy human plasma samples; each tested in triplicate)	Strong	Real Matrix	BIOSENSORS & BIOELECTRONICS	Integrated biosensor array for multiplex biomarkers cancer diagnosis via in-situ self-assembly carbon nanotubes with an ordered inverse-opal structure	https://doi.org/10.1016/j.bios.2024.116528
Zhiren Zhou, Yuting Tian, Lina Zou, Yanan Liu, Xueqing Zhang, Xiaojing Huang, Huanyu Ren, Zheng Li, Huiru Niu, Hao Liao, Xiaojing Zhang, Hongzhi Pan, Shengzhong Rong, Hongkun Ma	2024	Bladder	NMP22 (Nuclear Matrix Protein 22)	Tumor protein	1D-MWCNT	ZIF-8@MWCNTs@Chit@Fc@AuNPs (substrate on the electrode) + AuPt-MB (Ab2 label)	Anti-NMP22 antibody (Ab1 immobilized on the substrate and Ab2 bound to AuPt-MB)	Physical adsorption - Ab2 immobilization through Au-N and Pt-N bonds; the substrate uses chitosan (Chit) and gold nanoparticles (AuNPs) for support	Ratiometric electrochemical	Not applicable (purely electrochemical transduction based on the ratio of two signals)	Ratiometric (based on the ratio between the Methylene Blue - MB and Ferrocene - Fc signals)	Benchtop (lab) - sandwich-type electrochemical immunosensor	Real urine	3.33	fg/mL	0.01 pg/mL to 1000 ng/mL (8 orders of magnitude)	Linear response I_MB/I_Fc vs. log[NMP22]; S/N=3	Reported "good selectivity" in the abstract (specific interferents not detailed in the SI)	Relative error among samples: -6.94% to +5.67% (Table S2, p.7 of SI)	Reported "good stability" in the abstract (specific days not detailed in the SI)	ELISA	Shows a relative error between -6.94% and 5.67% compared to ELISA in 16 human urine samples (Fig. S4, p.5 of SI; Table S2, p.7)	16	Strong	Real Matrix	ANALYTICAL METHODS	An electrochemical ratiometric immunosensor for the detection of NMP22 based on ZIF-8@MWCNTs@Chit@Fc@AuNPs and AuPt-MB	https://doi.org/10.1039/d4ay01066c

## Sheet: Sec_6
Targets/biomarkers, matrices, and validation context
Author	Year	Study objective	Cancer type	Biomarker/analyte detected	Type of nanocarbon material	Material composition / hybrid components	Recognition element	Functionalization strategy	Biosensing platform	Transduction method	Sample type / biological matrix	Real sample validation	Number of clinical/real samples tested	Limit of detection (LOD)	Linear detection range	Assay time / response time	Selectivity / interference evaluation	Reproducibility / repeatability data	Stability / storage performance	Recovery values in biological samples (%)	Comparison with standard/reference method	Main analytical performance findings	Main methodological limitations	Translational relevance	Translational limitations	Reference	DOI / URL
Cai, Y., Ke, L., Du, A., Dong, J., Gai, Z., Gao, L., Yang, X., Han, H., Du, M., Qiang, G., Wang, L., Wei, B., Fan, Y., & Wang, Y.	2025	To combine a multiplexed LIG immunosensor with machine learning and imaging/clinical data for early lung cancer screening.	Lung cancer	NSE; CEA; p53; SOX2	Laser-induced graphene (LIG)	Multiplexed LIG immunosensor integrated with machine learning, CT-derived features, and clinical data.	Antibodies against NSE, CEA, p53, and SOX2	Multiplex antibody immobilization on LIG; detailed chemistry was not available in the provided data.	Multiplex electrochemical immunosensor with multimodal machine-learning analysis	Electrochemical immunosensor outputs integrated with CT and clinical variables by machine learning	Blood/serum from pulmonary-nodule patients, CT imaging features, and clinical variables.	Clinical blood samples were tested and benchmarked against hospital electrochemiluminescence for NSE/CEA and ELISA kits for p53/SOX2; a validation cohort was used for the multimodal model.	105 patients enrolled (80 training, 25 validation); initial clinical/model feature collection used 80 pulmonary-nodule patients.	NSE: 3.18 pg/mL; CEA: 2.79 pg/mL; p53: 1.62 pg/mL; SOX2: 1.69 pg/mL.	NSE: 0.01-200 ng/mL; CEA: 0.01-200 ng/mL; p53: 0.01-10 ng/mL; SOX2: 0.002-10 ng/mL.	15 min sample incubation/detection.	Selectivity tested against NSE, CEA, p53, SOX2, glucose, lactate, ascorbic acid, and uric acid.	PB-modified electrode RSD was 0.94%; calibration R2 values were 0.989-0.998; clinical concentration deviations were 12.37% for NSE, 29.15% for CEA, 8.97% for p53, and 7.15% for SOX2.	After 28 days, retained signals were 86.4% (NSE), 81.5% (CEA), 83.7% (p53), and 82.1% (SOX2).	Not reported	Hospital electrochemiluminescence for NSE/CEA; ELISA kits for p53/SOX2; comparison with single-modality predictive models.	LAS achieved low pg/mL LODs, broad linear ranges, 15 min detection, clinical assay comparison, 28-day stability, multimodal model AUC 0.936, and validation-cohort AUC 0.897.	External multicenter validation, full assay standardization, prospective screening performance, and regulatory-grade model validation were not reported.	Integration of multiplex protein sensing with CT and clinical variables is relevant to multimodal early lung cancer screening.	Clinical deployment requires transparent model validation, independent cohorts, assay standardization, bias assessment, and regulatory-grade software plus device validation.	Cai, Y., Ke, L., Du, A., Dong, J., Gai, Z., Gao, L., Yang, X., Han, H., Du, M., Qiang, G., Wang, L., Wei, B., Fan, Y., & Wang, Y. (2025). Machine learning-assisted multimodal early screening of lung cancer based on a multiplexed laser-induced graphene immunosensor. ACS Nano, 19(28), 25697-25709. https://doi.org/10.1021/acsnano.5c02822	https://doi.org/10.1021/acsnano.5c02822
Chen, X., Yan, X., Qiu, J., Zhang, X., Zhang, Y., Zhou, H., Zhao, Y., Han, L., & Zhang, Y.	2024	To detect exosomes using an rGO-doped laser-induced graphene electrochemical biosensor.	Breast cancer	Exosomes	Laser-induced graphene (LIG); reduced graphene oxide (rGO)	rGO-doped laser-induced graphene electrochemical biosensor.	Not reported	rGO doping of laser-induced graphene; biorecognition chemistry was not available in the provided data.	Electrochemical biosensor	Electrochemical response	Cell lines; patient serum	Patient serum was reported; reference-method comparison was not available in the provided data.	Not reported	166 partículas/µL	5 × 10²–5 × 10⁵ partículas/µL	Not reported	Not reported	Not reported	Not reported	Not reported	Not reported	The reported LOD was 166 particles/µL; the linear range was 5 × 10²–5 × 10⁵ particles/µL.	Recognition element, assay time, sample number, recovery, reproducibility, stability, and reference-method comparison were not available in the provided data.	Exosome detection in patient serum is relevant to liquid-biopsy approaches in breast cancer.	Translation requires standardized exosome isolation, patient/control validation, assay reproducibility, and comparison with established extracellular vesicle characterization methods.	Chen, X., Yan, X., Qiu, J., Zhang, X., Zhang, Y., Zhou, H., Zhao, Y., Han, L., & Zhang, Y. (2024). An rGO-doped laser induced graphene electrochemical biosensor for highly sensitive exosome detection. Sensors & Diagnostics, 3(10), 1724-1732. https://doi.org/10.1039/d4sd00181h	https://doi.org/10.1039/d4sd00181h
Cheng, A., Guo, S., Wang, Z., Lan, K., Liu, Z., Wang, Y., Chen, R., & Qin, G.	2025	To develop a high-affinity peptide/SWCNT electronic sensor for prostate-specific antigen detection.	Prostate cancer	PSA	Single-walled carbon nanotubes (SWCNTs)	Hybrid system: PSA-affinity peptides chemically linked to SWCNTs on a fork-shaped gold electrode.	PSA-affinity peptide	Chemical linkage of PSA-affinity peptides to SWCNTs fixed on a gold electrode.	Electronic/electrochemical biosensor	Electrical/current response; the specific electrochemical technique was not reported in the provided data.	Standard solution	Standard solution/buffer only	Not reported	10⁻¹³ µg/µL	Not reported	Not reported	Specificity was reported, but detailed interference data were not available in the provided data.	Not reported	Stability was reported qualitatively; storage duration was not reported.	Not reported	Not reported	The reported LOD was 10⁻¹³ µg/µL.	Only standard-solution testing was explicit in the provided data; linear range, assay time, sample number, recovery, reproducibility, and reference-method comparison were not reported.	Potentially relevant for low-cost PSA monitoring if performance is reproduced in biological and clinical matrices.	Clinical translation requires serum validation, matrix-effect assessment, reference-method comparison, manufacturing reproducibility, and clinical decision-threshold studies.	Cheng, A., Guo, S., Wang, Z., Lan, K., Liu, Z., Wang, Y., Chen, R., & Qin, G. (2025). High-performance affinity peptide sensor for prostate specific antigen detection. Biomedical Materials, 20(2), 025033. https://doi.org/10.1088/1748-605X/adb7b0	https://doi.org/10.1088/1748-605x/adb7b0
Cotchim, S., Kongkaew, S., Thavarungkul, P., Kanatharana, P., & Limbut, W.	2024	To build an unlabeled electrochemical immunosensor for PSA using poly(thionine), graphene quantum dots, and activated marigold carbon.	Prostate cancer	PSA	Graphene quantum dots; activated carbon	Hybrid nanocomposite: poly(thionine), graphene quantum dots, and activated marigold flower carbon.	Anti-PSA antibody	Immunosensor assembly using poly(thionine), GQDs, and activated marigold carbon; detailed immobilization chemistry was not available.	Label-free electrochemical immunosensor	Electrochemical response; specific technique not reported in the provided data.	Human serum	Human serum testing with ELFA validation was reported.	Not reported	0,005 ng/mL	0,0125–1,0 ng/mL e 1,0–80,0 ng/mL	Not reported	Not reported	Not reported	Not reported	Not reported	ELFA	The reported LOD was 0.005 ng/mL; the reported LoQ was 0.017 ng/mL.	Assay time, sample number, selectivity, reproducibility, stability, and recovery values were not available in the provided data.	The platform may be relevant to simplified PSA testing in prostate cancer diagnostics.	Clinical translation requires larger serum cohorts, clinical-threshold validation, manufacturing reproducibility, and comparison with routine PSA assays.	Cotchim, S., Kongkaew, S., Thavarungkul, P., Kanatharana, P., & Limbut, W. (2024). An unlabeled electrochemical immunosensor uses poly(thionine) and graphene quantum dot-modified activated marigold flower carbon for early prostate cancer detection. Biosensors, 14(12), 589. https://doi.org/10.3390/bios14120589	https://doi.org/10.3390/bios14120589
Gao, J., Zhang, S., & Xi, F.	2025	To detect CA-125 using the electrochemical channel of a homogeneous aptasensor with GO, nanochannels, and DNase I cleavage.	Ovarian cancer	CA-125	Graphene oxide (GO)	Hybrid homogeneous aptasensor using GO, nanochannel-based probe enrichment, and DNase I cleavage.	CA-125 aptamer	Aptamer-based homogeneous sensing with nanochannel enrichment and DNase I-mediated cleavage.	Electrochemical aptasensor	Electrochemical signal	Fetal bovine serum	Biological serum matrix model; clinical samples were not reported.	Spiked fetal bovine serum standard-addition samples; n = 3 measurements per level; no clinical samples.	91 mU/mL	0.001 a 100 U/mL	1 h incubation at 37 C with CA125 and DNase I; EC measurement included 5 min electrode immersion.	Excellent selectivity against CA19-9, CA15-3, CEA, AFP, glucose, and lysine was reported.	Standard-addition measurements in fetal bovine serum had RSD <=3.6% (n = 3).	Not reported	94.5-109% in fetal bovine serum standard-addition tests.	Not reported	EC channel: 0.1-100 U/mL linear range, R2 = 0.994, LOD 91 mU/mL; FBS recoveries were 96.0-109%.	Clinical serum testing, storage stability, independent validation, and reference-method comparison were not reported.	CA-125 sensing is relevant to ovarian cancer biomarker monitoring.	Translation requires human serum/plasma validation, clinical cut-off assessment, and comparison with standard CA-125 immunoassays.	Gao, J., Zhang, S., & Xi, F. (2025). Homogeneous aptasensor with electrochemical and electrochemiluminescence dual detection channels enabled by nanochannel-based probe enrichment and DNase I cleavage for tumor biomarker detection. Molecules, 30(3), 746. https://doi.org/10.3390/molecules30030746	https://doi.org/10.3390/molecules30030746
Gawali, C. R., Pankaj, & Kumar, S.	2026	To develop a 2D-graphane-grafted conducting paper electrochemical biosensor for Annexin A2 detection.	Liver cancer; hepatocellular carcinoma-related biomarker	ANXA2; Annexin A2	2D graphane	2D graphane grafted onto conducting paper.	Not reported	Graphane grafting onto conducting paper; recognition-layer details were not available in the provided data.	Paper-based electrochemical biosensor	Chronoamperometry (CA)	PBS; spiked artificial serum	Spiked artificial serum.	Not reported	0,0003 ng mL⁻¹	0,001–50 ng mL⁻¹	14 min por concentração (12 min estabilização + 2 min análise)	Selectivity evaluated against glucose, urea, NaCl, uric acid, and CEA.	RSD ≈1.4% among five electrodes; selectivity RSD ≈3.08%.	Shelf-life of 24 days was reported.	Not reported	Not reported	The reported LOD was 0.0003 ng mL⁻¹; the linear range was 0.001–50 ng mL⁻¹; the assay required 14 min per concentration.	Recognition element, recovery values, clinical samples, and reference-method comparison were not available in the provided data.	Paper-based ANXA2 detection may be relevant to low-cost HCC biomarker screening concepts.	Translation requires validation in patient serum/plasma, confirmation of antibody/probe chemistry, clinical cut-offs, and standard-method comparison.	Gawali, C. R., Pankaj, & Kumar, S. (2026). 2D-graphane grafted conducting paper-based electrochemical biosensor for the detection of liver cancer biomarker. Microchemical Journal, 224, 117800. https://doi.org/10.1016/j.microc.2026.117800	https://doi.org/10.1016/j.microc.2026.117800
Hu, Y.-F., Chen, Y.-X., & Chen, S.-Y.	2025	To synthesize near-infrared carbon dots for aptamer-based AFP detection and imaging.	Liver cancer; hepatocellular carcinoma	AFP	Carbon dots	Near-infrared carbon dots synthesized by a green route and combined with an AFP aptamer.	AFP aptamer	Aptamer-based fluorescent probe assembled with NIR carbon dots; detailed conjugation chemistry was not available in the provided data.	NIR fluorescence probe	NIR fluorescence intensity	Diluted human serum; HepG2, HL-7702, HeLa, and MCF-7 cells; mouse hepatoma tumor/tissue imaging model.	Human serum spike-recovery plus in vitro cell imaging and in vivo mouse hepatoma imaging; no patient cohort was reported.	Serum spike-recovery measurements used n = 5; no clinical patient sample number reported.	3.5 pg/mL	0.01-105 ng/mL; R2 = 0.9981.	Optimal RCdots/AFP-aptamer incubation time: 10 min.	Selectivity tested against seven other proteins; stronger signal in AFP-high HepG2 cells than normal hepatocytes or other tumor cell groups.	Human serum spike-recovery RSD 3.2-3.7% (n = 5).	RCdots showed good stability and resistance to photobleaching, pH, and ionic-strength variation.	98.5-105.0% in diluted human serum.	Not reported	NIR RCdots/AFP aptamer probe detected AFP over 0.01-105 ng/mL with 3.5 pg/mL LOD, 98.5-105.0% serum recovery, and AFP imaging in HepG2 cells and mouse hepatoma tumor model.	Patient clinical samples and reference-method comparison were not reported; in vivo work was imaging/model-based rather than diagnostic validation.	AFP detection and imaging may support hepatocellular carcinoma biomarker research.	Clinical translation requires serum cohort validation, specificity against liver disease controls, imaging safety/clearance assessment, and comparison with clinical AFP assays.	Hu, Y.-F., Chen, Y.-X., & Chen, S.-Y. (2025). Green synthesis of near-infrared carbon dots as a novel aptamer-based fluorescence probe for the detection and imaging of alpha-fetoprotein. Mikrochimica Acta, 192(3), 179. https://doi.org/10.1007/s00604-025-07046-8	https://doi.org/10.1007/s00604-025-07046-8
Imran, H., Lim, S., Alam, A., An, J., Ko, M., & Lim, S.	2025	To develop a portable wireless potentiostat sensor for real-time 5hmC detection in genomic DNA.	Cancer epigenetics; hepatocellular and prostate cancer models	5hmC in genomic DNA	Tree-like graphene	Tree-like graphene integrated with a portable wireless potentiostat.	Not reported	Not reported	Portable wireless electrochemical sensor	Open-circuit potential (OCP) monitoring	Genomic DNA from mouse tissues, TET-altered mouse liver models, mouse hepatocellular carcinoma tissues, and human prostate cancer/normal cell lines.	Preclinical tissue and human cell-line genomic DNA validation with comparison to dot blot; no patient clinical cohort was reported.	Not reported as a clinical sample number; experiments included mouse tissues/models and human cell lines.	12.6 fM	0.001-5 ng 5hmC-DNA, corresponding to 0.000632-3.16 pmol 5hmC; r2 = 0.99.	5hmC-DNA incubation: 1 h at 35 C; portable OCP device enabled real-time wireless readout.	Selectivity tested against DNA containing C and 5mC; teG showed selective response to 5hmC-containing DNA.	Four independently prepared electrodes showed reproducible 5hmC responses; standard curve r2 = 0.99; formal RSD was not reported in the main text.	teG-5hmC-DNA electrodes were stable up to 7 days at 4 C; decline began after day 8.	Not reported	Dot blot for 5hmC/CMS validation	Tree-like graphene sensor achieved 12.6 fM LOD, quantified 5hmC in mouse tissues, TET-altered liver, mouse HCC tissue, and human prostate cancer/normal cell lines, and was integrated with a wireless potentiostat.	Clinical patient samples, recovery values, and multicenter/device validation were not reported.	Portable 5hmC detection could support epigenetic biomarker monitoring in cancer research.	Clinical translation requires DNA extraction standardization, validation in patient samples, comparison with epigenomic reference methods, and analytical reproducibility across genomic DNA inputs.	Imran, H., Lim, S., Alam, A., An, J., Ko, M., & Lim, S. (2025). Portable, wireless potentiostat sensor for ultra-sensitive, real-time detection of 5hmC in genomic DNA using tree-like graphene. ACS Nano, 19(16), 15707-15723. https://doi.org/10.1021/acsnano.4c18646	https://doi.org/10.1021/acsnano.4c18646
Kanagavalli, P., & Eissa, S.	2024	To evaluate polymelamine-modified CNT electrodes for reagentless electrochemical immunosensing of Claudin18.2.	Gastric/gastrointestinal cancer-related biomarker	Claudin18.2	Carbon nanotubes (CNTs)	Hybrid CNT screen-printed electrode modified with polymelamine.	Anti-Claudin18.2 antibody	Polymelamine electropolymerization/modification of the CNT electrode followed by antibody immobilization.	Reagentless electrochemical immunosensor	Electrochemical response from polymelamine-modified electrode.	Buffer calibration and spiked serum samples.	Spiked serum analysis with ELISA comparison; no patient clinical samples were reported.	Spiked serum samples; clinical sample number not reported.	7.9 pg/mL in buffer; 9.3 pg/mL in serum.	0.01-100 ng/mL	30 min CLDN18.2 incubation.	Selectivity tested against PDCD1, CD28, and ErbB2.	Triplicate measurements; RSD 3.0-7.0%.	Stable/reproducible response after 1-4 weeks at 0-5 C.	102-120% in spiked serum; ELISA recovery range 101-130%.	Commercial ELISA kit	PM-CNT/SPE immunosensor gave the best sensitivity, with 0.01-100 ng/mL range, 7.9 pg/mL LOD in buffer, 9.3 pg/mL LOD in serum, 30 min detection, and spiked-serum recovery of 102-120%.	Only spiked serum was validated; no gastric-cancer patient samples, diagnostic cutoffs, or cohort-level clinical performance were reported.	Claudin18.2 sensing is relevant to gastrointestinal tumor biomarker detection.	Translation requires tumor-type-specific clinical validation, serum/tissue matrix assessment, antibody-standardization, and reference-method comparison in patient samples.	Kanagavalli, P., & Eissa, S. (2024). Exploring various carbon nanomaterials-based electrodes modified with polymelamine for the reagentless electrochemical immunosensing of Claudin18.2. Biosensors and Bioelectronics, 259, 116388. https://doi.org/10.1016/j.bios.2024.116388	https://doi.org/10.1016/j.bios.2024.116388
Kong, D., Zhang, S., Guo, M., Li, S., Wang, Q., Gou, J., Wu, Y., Chen, Y., Yang, Y., Dai, C., Tian, Z., Wee, A. T. S., Liu, Y., & Wei, D.	2024	To achieve ultra-fast single-nucleotide-variation detection using an Argonaute-mediated transistor platform.	Molecular oncology applications; ctDNA SNV detection	SNVs in nucleic acids; PIK3CA E542K ctDNA; tumor miRNA	Graphene	Argonaute-mediated graphene transistor platform.	Argonaute/gDNA recognition complex	Argonaute-mediated guide-DNA recognition integrated with a transistor platform; detailed surface chemistry was not available.	Label-free graphene FET/transistor	GFET electrical response	Non-amplified nucleic-acid samples; synthetic ctDNA; viral RNA/cDNA; clinical nasopharyngeal swabs for viral validation	Oncology example used synthetic ctDNA; separate viral clinical benchmarking was reported.	34 clinical nasopharyngeal swabs for viral benchmark; 21 samples for multiplex viral typing; oncology ctDNA sample number not reported.	≈20 cópias mL⁻¹; para PIK3CA ctDNA ≈3×10⁻²⁰ M	ctDNA PIK3CA: 1×10⁻²¹–1×10⁻¹⁴ M; RNA/cDNA viral: 10–10⁶ cópias mL⁻¹	Resposta 3–5 min; microchip com resultado em ≈5 min	Single-nucleotide resolution was reported.	Not reported	Microchip stability up to 14 days at 4 °C.	Not reported	PCR for viral gene N; NGS for viral typing. Oncology reference comparison not reported.	Reported range for PIK3CA ctDNA was 1×10⁻²¹–1×10⁻¹⁴ M, with an approximate PIK3CA ctDNA LOD of 3×10⁻²⁰ M; response time was 3–5 min.	Clinical benchmarking in the provided data was viral rather than oncology-specific; patient ctDNA validation and oncology reference comparison were not reported.	The platform is conceptually relevant for rapid SNV detection and liquid-biopsy genotyping.	Oncology translation requires validation with patient ctDNA, mutant allele fraction testing, comparison with ddPCR/NGS, and robust sample preparation.	Kong, D., Zhang, S., Guo, M., Li, S., Wang, Q., Gou, J., Wu, Y., Chen, Y., Yang, Y., Dai, C., Tian, Z., Wee, A. T. S., Liu, Y., & Wei, D. (2024). Ultra-fast single-nucleotide-variation detection enabled by Argonaute-mediated transistor platform. Advanced Materials, 36(5), e2307366. https://doi.org/10.1002/adma.202307366	https://doi.org/10.1002/adma.202307366
Konthoujam, B., Bhandari, N., Ghagane, S. C., Nerli, R. B., Shukla, S., & Ghosh, R.	2025	To detect PCA3 RNA using glutaraldehyde-functionalized rGO resistive sensors.	Prostate cancer	PCA3 RNA	Reduced graphene oxide (rGO)	rGO functionalized with glutaraldehyde and complementary ssDNA.	Complementary single-stranded DNA probe	Glutaraldehyde functionalization of rGO followed by ssDNA probe immobilization.	Resistive/chemiresistive biosensor	Resistance change	RNA extracted from cell lines; multiple cancer cell lines tested	Cell-line RNA testing with semiquantitative qPCR comparison.	Not reported	0,014 ng/mL ou 2,172 pM	0,1–100 ng/mL	Not reported	High selectivity was reported; response only to RNA from LNCaP among tested cell lines.	Not reported	Stability for two weeks was reported.	Not reported	Semiquantitative qPCR	The reported linear range was 0.1–100 ng/mL; LOD was reported as 0.014 ng/mL or 2.172 pM.	No patient urine/serum samples were reported in the provided data; assay time, recovery, and reproducibility were not available.	PCA3 detection may complement PSA-based prostate cancer assessment if validated in clinically relevant specimens.	Translation requires urine or clinical sample testing, standardized RNA extraction, clinical cut-offs, and benchmarking against validated PCA3/qPCR assays.	Konthoujam, B., Bhandari, N., Ghagane, S. C., Nerli, R. B., Shukla, S., & Ghosh, R. (2025). Glutaraldehyde functionalized reduced graphene oxide based resistive sensors for detection of PCA3. Journal of Materials Chemistry B, 13(6), 2140-2149. https://doi.org/10.1039/d4tb02512a	https://doi.org/10.1039/d4tb02512a
Korram, J., Anbalagan, A. C., Banerjee, A., & Sawant, S. N.	2024	To detect PSA using a sandwich electrochemical immunoassay enabled by bioconjugated carbon dots.	Prostate cancer	PSA	Sulfur-doped carbon dots	Hybrid sandwich ECIA using sulfur-doped onion-derived carbon dots bioconjugated with antibody-HRP and PNP immobilization matrix.	Anti-PSA antibody; HRP-labeled antibody conjugate	Bioconjugation of carbon dots with anti-PSA antibody-HRP; PNPs used as immobilization matrix.	Electrochemical sandwich immunoassay	Electrochemical immunoassay response	Human blood serum	Human serum testing with consistency to conventional techniques.	One human serum sample plus spike-recovery experiments; broader clinical sample number not reported.	38 pg/mL	0.1–100 ng/mL	30 min each for capture-antibody immobilization, PSA binding, and probe binding during sensor construction.	Not reported	Human-serum CLIA comparison reported RSD values of 3.1% for ECIA and 7.9% for FLIA.	Not reported	ECIA spike recoveries in human serum: 104.4%, 100.5%, and 99.4%.	Chemiluminescence immunoassay (CLIA).	ECIA reported a 0.1-100 ng/mL linear range, 38 pg/mL LOD, human-serum CLIA comparison, and 99.4-104.4% spike recovery.	Broader clinical cohort size, selectivity/interference details, storage stability, and full workflow time were not reported.	Bimodal PSA sensing may improve confidence in prostate cancer biomarker detection.	Translation requires validation with clinical PSA thresholds, standardized serum testing, and comparison with routine PSA assays.	Korram, J., Anbalagan, A. C., Banerjee, A., & Sawant, S. N. (2024). Bio-conjugated carbon dots for the bimodal detection of prostate cancer biomarkers via sandwich fluorescence and electrochemical immunoassays. Journal of Materials Chemistry B, 12(3), 742-751. https://doi.org/10.1039/d3tb02090h	https://doi.org/10.1039/d3tb02090h
Korram, J., Anbalagan, A. C., Banerjee, A., & Sawant, S. N.	2024	To detect PSA using a fluorescence immunoassay/paper-smartphone format enabled by bioconjugated carbon dots.	Prostate cancer	PSA	Sulfur-doped carbon dots	Hybrid FIA using sulfur-doped onion-derived carbon dots bioconjugated with antibody-HRP; paper/smartphone readout reported.	Anti-PSA antibody; HRP-labeled antibody conjugate	Bioconjugation of carbon dots with anti-PSA antibody-HRP; paper-based fluorescence readout.	Fluorescence immunoassay	Fluorescence/paper-smartphone response	Human blood serum	Human serum testing with consistency to conventional techniques.	One human serum sample plus spike-recovery experiments; broader clinical sample number not reported.	55.1 pg/mL	5–120 ng/mL	30 min each for capture-antibody immobilization, PSA binding, and probe binding during sensor construction.	Not reported	Human-serum CLIA comparison reported RSD values of 7.9% for FLIA and 3.1% for ECIA.	Not reported	FLIA spike recoveries in human serum: 111%, 103.1%, and 99.3%.	Chemiluminescence immunoassay (CLIA).	FLIA reported a 5-120 ng/mL linear range, 55.1 pg/mL LOD, human-serum CLIA comparison, and 99.3-111% spike recovery.	Broader clinical cohort size, selectivity/interference details, storage stability, and full workflow time were not reported.	Paper/smartphone fluorescence PSA sensing may be relevant to portable prostate cancer biomarker testing.	Translation requires quantitative smartphone calibration, clinical threshold validation, and comparison with routine PSA immunoassays.	Korram, J., Anbalagan, A. C., Banerjee, A., & Sawant, S. N. (2024). Bio-conjugated carbon dots for the bimodal detection of prostate cancer biomarkers via sandwich fluorescence and electrochemical immunoassays. Journal of Materials Chemistry B, 12(3), 742-751. https://doi.org/10.1039/d3tb02090h	https://doi.org/10.1039/d3tb02090h
Kumar, P., & Misra, S. K.	2025	To generate a dopant-free filter-paper electrochemical biosensor using nanocarbon-induced graphene platelet suspension.	Oral cancer; salivary biomarker context	LDH	Graphene platelets; nanocarbon-induced graphene	Filter-paper electrochemical biosensor generated from nanocarbon-induced graphene platelet suspension.	Anti-LDH antibody.	NanoGPS-coated filter paper with Au interdigitated electrodes; DTSP self-assembled monolayer used to conjugate anti-LDH antibodies.	Paper-based electrochemical biosensor	Electrochemical response	Simulated saliva	Simulated saliva; real biological or clinical validation was not reported in the provided data.	Not reported	~2,0 nM	10-40 nM dynamic range.	Not reported	Tested in simulated saliva and complex matrices; detailed interferent panel was not reported.	Range validation used n = 2 at selected concentrations; formal RSD/repeatability statistics were not reported.	Not reported	Electro-PAD recoveries: 92.7%, 104.6%, and 91.6%; ELISA recoveries: 105.4%, 92.5%, and 98.9% at 5, 25, and 70 nM LDH spikes.	ELISA	Electro-PAD covered the 10-40 nM dynamic range with LOD ~2 nM and LOQ ~6 nM, and showed comparable recovery to ELISA in simulated saliva.	Validation used simulated saliva rather than patient saliva; assay time, storage stability, detailed selectivity, and clinical cohort testing were not reported.	A paper-based LDH sensor could be relevant to non-invasive salivary screening concepts.	Translation requires validation in real saliva, oral disease controls, reference-method benchmarking, and assessment of salivary matrix variability.	Kumar, P., & Misra, S. K. (2025). Nanocarbon induced graphene platelet suspension for generation of dopant free filter paper based electrochemical biosensor. Sensing and Bio-Sensing Research, 50, 100906. https://doi.org/10.1016/j.sbsr.2025.100906	https://doi.org/10.1016/j.sbsr.2025.100906
Lee, S., Yoon, M., Shin, S., Cha, J., & Cho, S.-Y.	2026	To tune a single-walled carbon nanotube corona for selective detection of ctDNA point mutations.	Liquid biopsy; ctDNA mutation detection	KRAS G12D point-mutation ctDNA model oligonucleotides	Single-walled carbon nanotubes (SWCNTs)	Kinetically tuned ssDNA/SWCNT corona-phase nanosensor for single-nucleotide mutation recognition.	Sequence-engineered ssDNA corona/probe	Noncovalent ssDNA wrapping of SWCNTs with computationally guided anchor/target-sequence design.	Near-infrared fluorescent SWCNT nanosensor	NIR fluorescence wavelength shift/spectral response	Synthetic mutant, wild-type, and non-complementary DNA; human serum spiked with DNA.	Human-serum spiking model with wild-type and non-complementary DNA background; patient ctDNA was not tested.	Not applicable; serum-spiking experiments used replicate measurements (n = 3 reported in figures), without patient samples.	106.7 nM in water; 151.6 nM in serum with wild-type/non-complementary DNA background.	Not reported as a linear clinical range; serum/mixed DNA experiments included nM-uM target ranges, with kinetic analyses across 1-100 uM.	1 h incubation at 37 C.	Selective detection of KRAS G12D mutant sequence over wild-type and non-complementary DNA; serum experiments included wild-type/non-complementary DNA background.	Replicate measurements reported as n = 3 in figures; formal RSD/reproducibility statistics were not reported.	Stable aqueous ssDNA/SWCNT dispersion was reported; quantitative storage stability was not reported.	Not reported	Not reported	Optimized SWCNT corona detected KRAS G12D model DNA with LOD 151.6 nM in serum-spiked background and provided kinetic selectivity over wild-type DNA.	Used synthetic ssDNA model targets rather than patient ctDNA; LOD remains above subnanomolar ctDNA levels; no ddPCR/NGS comparison.	Mutation-selective SWCNT corona design is relevant to future liquid-biopsy SNV detection.	Translation requires patient ctDNA validation, thermal-denaturation workflow testing, allele-fraction studies, and comparison with ddPCR/NGS.	Lee, S., Yoon, M., Shin, S., Cha, J., & Cho, S.-Y. (2026). Kinetically tuned single-walled carbon nanotube corona for selective detection of circulating tumor DNA point mutations. The Journal of Physical Chemistry B, 130(3), 980-991. https://doi.org/10.1021/acs.jpcb.5c07129	https://doi.org/10.1021/acs.jpcb.5c07129
Liao, C., Wang, F., Fang, L., Zou, R., Wang, Y., Chang, G., & He, H.	2026	To apply a D-A isoindigo copolymer/graphene transistor to detect EpCAM and circulating tumor cells.	Circulating tumor cells; breast/epithelial cancer model	EpCAM; circulating tumor cells; MCF-7 cells	Graphene	Hybrid transistor based on PIID-C10-TT/graphene blend functionalized with anti-EpCAM.	Anti-EpCAM antibody	PASE linker treatment, anti-EpCAM antibody immobilization, and BSA blocking were reported.	Electrochemical FET/transistor biosensor	Channel-current variation (ΔIDS)	PBS; spiked human serum; MCF-7 cells	Spiked biological sample and cell-model validation.	Not reported	EpCAM: 24 pg mL⁻¹	EpCAM: 0.05–20 ng mL⁻¹; MCF-7: 5–50 cells	Antigen/cell incubation: 2 h at 37 °C; PASE: 2 h; antibody: 2 h; BSA: 30 min	Selectivity evaluated against HSA, MUC-1, cTnT/TB, and control cells.	Between-sensor RSD 4.2%; selectivity RSD 2.03–7.94%.	Not reported	98.9–103.0%	Not reported	Reported ranges were EpCAM: 0.05–20 ng mL⁻¹ and MCF-7: 5–50 cells; the reported EpCAM LOD was 24 pg mL⁻¹.	Validation used PBS, spiked serum, and cultured cells; no patient CTC samples, clinical sensitivity/specificity, or reference-method comparison were reported in the provided data.	The platform is relevant to liquid-biopsy CTC detection and EpCAM-based cell capture concepts.	Clinical use would require rare-cell recovery studies in patient blood, EpCAM heterogeneity assessment, standardized sample processing, and comparison with established CTC methods.	Liao, C., Wang, F., Fang, L., Zou, R., Wang, Y., Chang, G., & He, H. (2026). Preparation and application of the transistor based on D-A isoindigo copolymer/GR blend for the detection of circular tumor cell. Analytica Chimica Acta, 1388, 345096. https://doi.org/10.1016/j.aca.2026.345096	https://doi.org/10.1016/j.aca.2026.345096
Lin, L., Zhao, H., Hou, J., & Lan, M.	2025	To detect hydrogen peroxide in solid tumors in vivo using a screen-printed microelectrode.	Solid tumor; melanoma animal model	H₂O₂	Carboxylated multi-walled carbon nanotubes (MWCNTs)	Screen-printed microelectrode modified with carboxylated MWCNTs and Prussian Blue.	Prussian Blue electrocatalytic layer for H₂O₂ response	Modification of the microelectrode with carboxylated MWCNTs and Prussian Blue.	Electrochemical in vivo microelectrode	Electrochemical/amperometric H₂O₂ response	Solid tumor in vivo in mice	In vivo animal tumor model.	Not reported	0,47 µM	0,8–1126 µM e 1286–3766 µM	Monitoring in situ; retenção 30 dias	>95% specificity was reported.	Not reported	93.2% signal retention; 30-day retention was reported.	Not reported	Not reported	The reported LOD was 0.47 µM; linear ranges were 0.8–1126 µM and 1286–3766 µM. Tumor H₂O₂ was reported as 12–18× higher than normal tissue.	Animal-model validation does not establish clinical diagnostic performance; sample number, recovery, reproducibility, and clinical reference comparison were not reported.	The sensor is relevant to real-time monitoring of tumor oxidative microenvironment rather than conventional screening.	Clinical translation would require biocompatibility, implantation/insertion safety, calibration in human tissues, and regulatory evaluation for in vivo use.	Lin, L., Zhao, H., Hou, J., & Lan, M. (2025). A screen-printed microelectrode for detection of hydrogen peroxide in solid tumor in vivo. Biosensors and Bioelectronics, 284, 117561. https://doi.org/10.1016/j.bios.2025.117561	https://doi.org/10.1016/j.bios.2025.117561
Liu, R., Song, H., Wu, H., Yang, Z., Fang, S., Zhu, J., & Ba, L.	2024	To develop a vertical graphene FET immunosensor for sub-femtomolar lung tumor marker detection.	Lung cancer	CEA; CYFRA21-1; NSE	Graphene	Vertical graphene/C60 heterojunction liquid-gate VGFET; optional mesoporous silica nanosphere (MSN)-secondary antibody amplification.	Antibodies against CEA, CYFRA21-1, and NSE	PASE modification on graphene, antibody immobilization for CEA/CYFRA21-1/NSE, and BSA blocking; MSN amplification used glutaraldehyde-modified MSNs with secondary antibodies.	Vertical graphene FET immunosensor	FET electrical response	Patient serum	Patient serum testing with consistency to a clinical immunoassay was reported.	8 serum samples (2 lung cancer, 4 respiratory disease, and 2 healthy/control individuals).	5,6 amol/mL CEA; 33,3 amol/mL Cyfra21-1; 12,8 amol/mL NSE; com MSN: 100 fg/mL	1 pg/mL–100 ng/mL	30 min antigen incubation at 37 C; PASE and antibody immobilization steps were 2 h each.	Clinical comparison included lung cancer, pneumonia, emphysema, and healthy/control serum samples; detailed molecular interference panel was not reported.	Patient-serum measurements differed from Roche E170 values by roughly -4.7% to 4.4% across reported markers; formal repeatability statistics were not reported.	Qualitative stability/quick-response claims were made; quantitative storage stability was not reported.	Not reported	Roche E170 chemiluminescent immunoassay.	Linear range was 1 pg/mL-100 ng/mL. LODs were 5.56 amol/mL for CEA, 33.3 amol/mL for CYFRA21-1, and 12.8 amol/mL for NSE; MSN-assisted detection reached 100 fg/mL (0.56 amol/mL for CEA).	Recovery, quantitative storage stability, and a detailed interference panel were not reported; clinical sample size was small.	A multiplex lung-marker FET platform may support early lung cancer biomarker testing.	Clinical adoption would require independent cohort testing, calibration across biomarker ranges, lot-to-lot reproducibility, and harmonization with established immunoassays.	Liu, R., Song, H., Wu, H., Yang, Z., Fang, S., Zhu, J., & Ba, L. (2024). Sub-femtomolar vertical graphene field effect immunosensor for detection of lung tumor markers. Talanta, 278, 126498. https://doi.org/10.1016/j.talanta.2024.126498	https://doi.org/10.1016/j.talanta.2024.126498
Mehta, D., Kaur, S., & Nagaiah, T. C.	2024	To realize label-free CEA detection in blood serum using an MNC-decorated flexible immunosensor.	CEA-associated cancer monitoring	CEA	MNC-decorated carbon-based material; exact identity unclear from provided data	Flexible label-free immunosensor decorated with MNC; exact hybrid composition was not fully available.	Anti-CEA antibody	Antibody-based immunosensor functionalization; detailed chemistry was not available in the provided data.	Flexible label-free electrochemical immunosensor	Electrochemical response; specific technique not reported in the provided data.	Blood serum	Serum recovery testing was reported.	Not reported	500 fM	500 fM–50 nM; subfaixas 10 pM–1 nM e 2–50 nM	Not reported	Not reported	Not reported	Stability for 6 weeks was reported.	99.3–103.7%	Not reported	The reported LOD was 500 fM and the linear range was 500 fM–50 nM, with subranges of 10 pM–1 nM and 2–50 nM.	Exact nanocarbon identity, assay time, sample number, selectivity, reproducibility, and reference-method comparison were not available in the provided data.	CEA detection in serum may be useful for tumor monitoring contexts where CEA is clinically informative.	Translation requires defined clinical use case, comparison with standard CEA assays, matrix-effect testing, and device reproducibility.	Mehta, D., Kaur, S., & Nagaiah, T. C. (2024). Realizing the label-free sensitive detection of carcinoembryogenic antigen (CEA) in blood serum via a MNC-decorated flexible immunosensor. Analytical Methods, 16(10), 1473-1479. https://doi.org/10.1039/d3ay02073h	https://doi.org/10.1039/d3ay02073h
Ozturk, D., & Durmus, M.	2025	To detect gastric cancer-associated Helicobacter pylori genes using N-doped carbon quantum dot ratiometric nanosensors.	Gastric cancer risk; Helicobacter pylori-associated target	Helicobacter pylori genes associated with gastric cancer	Nitrogen-doped carbon quantum dots	Ratiometric fluorescent platform based on N-doped carbon quantum dots.	H. pylori-specific ssDNA probe/complementary-DNA hybridization.	N-doped CQDs conjugated with ssDNA specific to H. pylori; ethidium bromide FRET/intercalation enabled ratiometric fluorescence readout.	Ratiometric fluorescence nanosensor	Ratiometric fluorescence	Synthetic saliva solutions	Synthetic saliva only; no real saliva or clinical samples were reported in the provided data.	Not reported	CQD1: 0.098 uM; CQD2: 0.28 uM.	CQD1: 1.30-11.49 uM; CQD2: 1.33-11.76 uM.	Fluorescence response stabilized within the first 10 s; photostability monitored over 30 min.	Non-complementary DNA and tested interfering substances did not significantly affect the response.	Synthetic-saliva spike tests reported RSD values of 0.09-3.78%.	High photostability over 30 min; signal stabilized within the first 10 s.	93.06–101.85%	Not reported	CQD1 gave the best performance (LOD 0.098 uM; 1.30-11.49 uM range); synthetic-saliva recoveries were 93.06-101.85%.	Only synthetic saliva was tested; no real saliva/gastric clinical samples or PCR/reference comparison were reported.	Detection of H. pylori genes may support risk-oriented gastric cancer diagnostics rather than direct tumor detection.	Translation requires real saliva/gastric sample validation, bacterial-load benchmarking, cross-reactivity testing, and comparison with PCR-based H. pylori assays.	Ozturk, D., & Durmus, M. (2025). N-doped carbon quantum dot-based ratiometric fluorescent nanosensor platforms for detection of gastric cancer-associated Helicobacter pylori genes. Mikrochimica Acta, 192(3), 147. https://doi.org/10.1007/s00604-025-07004-4	https://doi.org/10.1007/s00604-025-07004-4
Pandey, U., Bonam, S., Agrawal, A., & Singh, S. G.	2024	To improve ovarian cancer biomarker detection using a graphene oxide-based 3D interdigitated-electrode sensor and an adaptive signal extraction algorithm.	Ovarian cancer	Vimentin	Graphene oxide	Graphene oxide-based 3D interdigitated electrode (3D-IDE) chemiresistive biosensor with adaptive signal extraction algorithm.	Vimentin antibody/recognition layer; detailed immobilization chemistry not fully specified in the extracted text.	Graphene oxide sensing layer integrated on 3D-IDE geometry with target-recognition functionalization.	3D interdigitated-electrode chemiresistive biosensor	Resistance/chemiresistive response processed by adaptive signal extraction algorithm.	Diluted blood plasma spiked with vimentin; buffer/analytical characterization.	Spiked diluted blood plasma was tested; no ovarian-cancer patient cohort was reported.	8-10 devices were tested per concentration; patient/clinical sample number not applicable.	9.45 fg/mL	12 fg/mL to 4 ug/mL in diluted blood plasma.	Not reported	Interference tested in 1:5 diluted blank blood plasma against TNF-alpha, PCT, HFABP, troponin-I, sTREM-1, fibronectin, N-cadherin, and APOA1.	8-10 devices per concentration were used for plasma-spiking experiments.	Stability evaluated after 7, 14, 21, and 28 days at 4 C using 1.6 ng/mL vimentin; response remained stable qualitatively.	Not reported	Not reported	The 3D-IDE/graphene oxide sensor detected vimentin from 12 fg/mL to 4 ug/mL with minimum LOD 9.45 fg/mL; adaptive signal extraction improved LOD for wider electrode gaps.	Validation was limited to spiked diluted plasma and device-level analytical testing; no patient samples, reference-method comparison, recovery, or diagnostic cutoff analysis were reported.	Vimentin sensing in plasma is relevant for ovarian cancer biomarker assay development, and the electrode/algorithm design may improve manufacturable device geometries.	Translation requires patient-sample validation, comparison with clinical or laboratory reference methods, recovery studies, and reproducibility testing across fabrication batches.	Pandey, U., Bonam, S., Agrawal, A., & Singh, S. G. (2024). An innovative 3D-IDE design and adaptive signal extraction algorithm for efficient ovarian cancer detection. ACS Applied Materials & Interfaces, 16(50), 68825-68835. https://doi.org/10.1021/acsami.4c13117	https://doi.org/10.1021/acsami.4c13117
Rantataro, S., Gustafsson, E., & Varjos, I.	2025	To develop CNT electrochemical sensors for sequence-specific ctDNA detection in liquid biopsy.	Liquid biopsy; ctDNA applications	EGFR mutation-related ctDNA oligonucleotide sequences (Exon19, L858R, and T790M).	Carbon nanotubes (CNTs); SWCNT electrodes	CNT/SWCNT electrodes functionalized with a casein blocking layer and sequence-specific probes.	Sequence-specific DNA probes	Casein blocking layer and immobilized sequence-specific ctDNA probes on CNT electrodes.	Electrochemical biosensor	Electrochemical current response	Undiluted human plasma	Human plasma matrix with ctDNA-related oligonucleotide sequences; clinical patient samples were not reported in the provided data.	Undiluted human plasma pooled from 5 donors; blank/calibration measurements used n = 3 sensors.	Exon19: 16.4 pM; L858R: 0.9 pM; T790M: 2.0 pM.	Linear region 0-100 pM for LOD calculation; measured target-DNA range 0-500 pM.	30 min sensor incubation; less than 1 h total two-step assay.	Specific against wild-type DNA at 500 pM and other non-target EGFR-related sequences in undiluted plasma.	Blank/calibration measurements used n = 3 sensors; formal RSD was not reported.	Not reported	Not reported	Not reported	SWCNT/casein sensors detected EGFR mutation-related oligonucleotides in undiluted human plasma without amplification, with LODs of 16.4, 0.9, and 2.0 pM depending on sequence.	Patient ctDNA samples, recovery, storage stability, mutant allele fraction testing, and reference-method comparison were not reported.	Amplification-free ctDNA detection in plasma is relevant to point-of-care liquid-biopsy development.	Translation requires testing across mutant allele fractions, clinical ctDNA samples, standardized plasma processing, and comparison with ddPCR/NGS.	Rantataro, S., Gustafsson, E., & Varjos, I. (2025). Next-generation carbon nanotube electrochemical sensors for liquid biopsy applications. Electrochemistry Communications, 177, 107967. https://doi.org/10.1016/j.elecom.2025.107967	https://doi.org/10.1016/j.elecom.2025.107967
Roy, B., Maikap, A., Das, S., & Chakraborty, S.	2025	To simultaneously detect trace CEA and NSE protein biomarkers from a single drop of blood using carbon dots, smartphone fluorescence microscopy, and AI image analysis.	Early screening; cancer-associated protein biomarkers	CEA and NSE	Carbon dots	Carbon-dot fluorescent labels integrated with a PMMA microfluidic plasma-separation and sandwich immunoassay platform.	Antibody-based sandwich immunoassay for CEA and NSE.	Functionalized carbon-dot fluorescent tags used in the immunoassay; exact conjugation chemistry not fully detailed in the extracted text.	Smartphone-based fluorescence digital microscopy with microfluidic sample preparation.	Fluorescence image intensity analyzed by CNN/AI model.	Single-drop whole blood with on-chip plasma separation; human plasma assays and spiked samples.	Real blood/plasma measurements were compared with ELISA; diagnostic classification was evaluated by the trained smartphone AI workflow.	Clinical cohort size not clearly reported; 1000 fluorescence images were used for AI training/evaluation.	CEA: 0.1 ng/mL in spiked samples and 0.4 ng/mL in human plasma; NSE: 0.9 ng/mL in spiked and human plasma.	0.9-500 ng/mL image dataset/concentration series reported for CEA and NSE.	Up to 18 uL plasma separated from 50 uL blood in 2 min; sample-to-result assay reported within 10 min.	Specificity tested with NSE, CEA, and BSA at 15.6 ng/mL; multiplex results showed minimal cross-reactivity versus single assays.	Reported RSDs for NSE were 0.22-2.52% across tested concentrations; CEA RSDs were 0.91-16.94%.	Not reported	Not reported	Compared with gold-standard ELISA; ELISA results aligned with the portable device.	The platform detected CEA down to 0.4 ng/mL in human plasma and NSE down to 0.9 ng/mL, used a 1000-image AI dataset, and reported >97% diagnostic accuracy with smartphone/offline analysis.	Clinical cohort composition and patient numbers were not explicit; AI validation details across devices, sites, and external cohorts were limited; recovery and stability were not reported.	Combines microfluidic plasma preparation, multiplex carbon-dot fluorescence, smartphone readout, and offline AI, supporting decentralized cancer biomarker screening.	Translation requires external clinical validation, locked software performance testing, device-to-device robustness studies, and standardized carbon-dot bioconjugation.	Roy, B., Maikap, A., Das, S., & Chakraborty, S. (2025). Simultaneous detection of trace protein biomarkers from a single drop of blood using AI-enhanced smartphone-based digital microscopy. Biosensors and Bioelectronics, 276, 117259. https://doi.org/10.1016/j.bios.2025.117259	https://doi.org/10.1016/j.bios.2025.117259
Sahraei, N., Mazloum-Ardakani, M., Moradi, A., & Hoseynidokht, F.	2024	To develop a flexible paper-based electrochemical device for breast cancer-derived exosome detection.	Breast cancer	Breast cancer-derived exosomes	Reduced graphene oxide (rGO); nickel nanofoam; Au nanoparticles	Paper-based three-electrode Exo-sensing platform using AuNPs@rGO/nickel nanofoam.	Anti-CD9 antibody	Anti-CD9 immobilization on AuNPs@rGO/nickel nanofoam paper electrode followed by BSA blocking.	Flexible electrochemical paper-based exosome immunosensor	Differential pulse voltammetry (DPV)	MCF-7-derived exosomes; human serum from breast cancer patients and healthy controls.	Clinical serum testing in breast cancer patients and healthy controls with ELISA comparison.	6 human serum samples (4 breast cancer patients and 2 healthy controls); clinical measurements reported with n = 3.	110 exosomes/uL	500-1 x 10^7 exosomes/uL	Anti-CD9 immobilization: 60 min; exosome incubation/detection: 30 min.	Selectivity tested against microvesicles, BSA, AFP, and glucose; serum without exosomes gave a response similar to PBS.	Calibration R2 reported as 0.98-0.995; reproducibility RSD <7%; clinical sample RSD <8.5%.	Retained 97% current after 10 CV scans and 89% after 14 days at 4 C.	Not reported	ELISA	Reported 500-1 x 10^7 exosomes/uL linear range, 110 exosomes/uL LOD, 30 min detection, serum testing in 4 patients and 2 controls, and no significant difference from ELISA by t-test.	Small clinical cohort; recovery values and independent validation were not reported.	Exosome detection in a flexible paper format is relevant to liquid-biopsy and point-of-care concepts.	Translation requires confirmation of nanocarbon composition, exosome isolation standardization, patient cohort validation, and comparison with established extracellular vesicle assays.	Sahraei, N., Mazloum-Ardakani, M., Moradi, A., & Hoseynidokht, F. (2024). Flexible electrochemical paper-based device for detection of breast cancer-derived exosome using nickel nanofoam 3D nanocomposite. Journal of Applied Electrochemistry, 54(12), 2817-2829. https://doi.org/10.1007/s10800-024-02141-9	https://doi.org/10.1007/s10800-024-02141-9
Song, Q., Liu, H., Wang, W., Chen, C., Cao, Y., Chen, B., Cai, B., & He, R.	2024	To detect cancer cell morphology in situ using a carboxyl graphene-modified PEDOT:PSS OECT.	Circulating tumor cells; cancer cell morphology	Cancer cells; morphology of captured cells	Carboxyl graphene	PEDOT:PSS organic electrochemical transistor modified with carboxyl graphene.	Not reported	Carboxyl graphene modification of PEDOT:PSS; cell-capture chemistry was not available in the provided data.	Organic electrochemical transistor (OECT)	OECT gate-voltage/current response	Cancer cells; human peripheral blood context mentioned in the provided data	Cell-based validation; detailed clinical sample testing was not available.	Not reported	Not reported	Not reported	Not reported	Not reported	Not reported	Not reported	Not reported	Not reported	A gate shift of approximately 40 mV for spherical cells was reported; no quantitative LOD was reported.	LOD, linear range, assay time, recognition element, clinical sample details, recovery, reproducibility, and reference-method comparison were not reported.	Electrical morphology sensing may complement CTC capture/phenotyping approaches.	Translation requires robust correlation between electrical morphology signatures and clinical cell phenotypes, plus validation in patient blood.	Song, Q., Liu, H., Wang, W., Chen, C., Cao, Y., Chen, B., Cai, B., & He, R. (2024). Carboxyl graphene modified PEDOT:PSS organic electrochemical transistor for in situ detection of cancer cell morphology. Nanoscale, 16(7), 3631-3640. https://doi.org/10.1039/d3nr06190f	https://doi.org/10.1039/d3nr06190f
Song, P., Dong, J., Yu, T., Pan, Z., Chen, Z., Wang, R., Wang, M., Zhao, L., Wang, X., & Li, J.	2025	To detect exosomal miRNA-196a using an antifouling solution-gated graphene transistor for pancreatic ductal adenocarcinoma diagnosis.	Pancreatic ductal adenocarcinoma	Exosomal miRNA-196a	Graphene	Solution-gated graphene transistor (SGGT) with an antifouling gate electrode modified with BSA and polyA8.	DNA/miRNA recognition probe for miRNA-196a	BSA/polyA8 antifouling gate-electrode modification with immobilized nucleic-acid recognition probe.	Solution-gated graphene transistor	Electrical SGGT response; voltage/current shift after target hybridization.	Human plasma-derived exosomes; exosomal RNA released by freeze-thaw and diluted before analysis.	Clinical plasma/exosome samples were tested with ROC analysis and comparison to CA19-9.	24 plasma samples: 12 PDAC and 12 non-PDAC controls, including 3 non-PDAC samples with abnormally elevated CA19-9.	1.82 x 10^-19 M	1 x 10^-18 to 1 x 10^-8 M; R2 = 0.998.	Real-time responses reached approximately 21-23 min depending on concentration; reported workflow within 25 min.	Selectivity tested against miRNA-21, 3-mismatch, 1-mismatch, and miRNA-196a; diluted-plasma antifouling response monitored over 6 h.	Analytical tests reported as n = 3; each clinical sample was measured more than three times.	Device response was reported as stable across 4-28 C; long-term storage stability was not reported.	Not reported	Compared with CA19-9; reported ROC performance for miRNA-196a was higher, with AUC up to 0.98.	The SGGT detected exosomal miRNA-196a from 1 x 10^-18 to 1 x 10^-8 M with LOD 1.82 x 10^-19 M, response within 25 min, and strong clinical discrimination in a 24-sample cohort.	Small single-cohort study; no independent validation, no recovery study, and limited information on preanalytical robustness of exosome isolation and RNA release.	Clinically relevant liquid-biopsy approach for PDAC, especially because comparison with CA19-9 addressed an established diagnostic biomarker.	Translation requires larger multi-center cohorts, standardized exosome processing, robust clinical cutoffs, and validation against current diagnostic workflows.	Song, P., Dong, J., Yu, T., Pan, Z., Chen, Z., Wang, R., Wang, M., Zhao, L., Wang, X., & Li, J. (2025). Accurate diagnosis of pancreatic ductal adenocarcinoma by detection of miRNA-196a biomarker in exosome using solution-gated graphene transistor with antifouling design. Advanced Healthcare Materials, 14(9), e2404572. https://doi.org/10.1002/adhm.202404572	https://doi.org/10.1002/adhm.202404572
Sun, M., Wang, S., Zhang, Y., Zhang, Z., Wang, S., Wang, Z., Chen, X., Liu, H., Zhang, Y., & Han, L.	2025	To develop a flexible graphene FET biosensor for rapid miRNA detection related to breast cancer.	Breast cancer	miR-155	Graphene	Graphene FET with defect-free van der Waals contacts; flexible device architecture.	miRNA recognition probe; exact probe chemistry not reported in the provided data.	Unclear; the provided data emphasize defect-free van der Waals contacts but do not specify probe immobilization chemistry.	Flexible graphene field-effect transistor	GFET electrical response	Serum; sweat	Serum from breast cancer patients and healthy individuals was reported; sweat detection was also reported.	Not reported	1,92 fM	10 fM–100 pM	10 min	Not reported	Not reported	Stable performance after 100 bending/relaxation cycles.	Not reported	Not reported	The sensor reported an LOD of 1.92 fM, a linear range of 10 fM–100 pM, and a detection time of 10 min.	Patient/control sample number, reference-method comparison, recovery values, reproducibility, and matrix-effect details were not reported in the provided data.	Flexible GFET detection of miRNA in serum and sweat may support wearable or minimally invasive monitoring concepts.	Translation requires validation in larger clinical cohorts, sweat-standardization studies, robust calibration, and manufacturing reproducibility for flexible devices.	Sun, M., Wang, S., Zhang, Y., Zhang, Z., Wang, S., Wang, Z., Chen, X., Liu, H., Zhang, Y., & Han, L. (2025). An ultrasensitive flexible biosensor enabled by high-performance graphene field-effect transistors with defect-free van der Waals contacts for breast cancer miRNA fast detection. Talanta, 287, 127637. https://doi.org/10.1016/j.talanta.2025.127637	https://doi.org/10.1016/j.talanta.2025.127637
Sun, M., Yu, Z., Wang, S., Qiu, J., Huang, Y., Chen, X., Zhang, Y., Wang, C., Zhang, X., Liang, Y., Liu, H., She, Q., Zhang, Y., & Han, L.	2025	To integrate CRISPR-Cas10 with a graphene field-effect transistor for amplification-free RNA and miRNA detection, including breast-cancer serum miRNA-155 testing.	Breast cancer; broad RNA/miRNA detection	Medium-length RNA; miRNA-155	Graphene	CRISPR-Cas10/GFET platform with AuNP-modified graphene and thiolated hairpin DNA reporter immobilized on the channel.	LdCsm-dCsm3 CRISPR-Cas10 effector complex programmed by crRNA; hairpin DNA reporter on GFET surface.	AuNPs were formed on graphene; thiolated hairpin DNA reporter was immobilized through Au-S bonds; target-activated Cas10 cleavage detached reporters and shifted the Dirac point.	Graphene field-effect transistor	GFET electrical Dirac-point shift after CRISPR-Cas10 reporter cleavage.	Serum samples from healthy individuals and breast cancer patients; simulated throat-swab samples; spiked serum/swab tests.	Clinical serum samples distinguished healthy individuals from breast cancer patients; RT-qPCR comparison was performed for RNA model samples, not clearly for the clinical serum set.	11 clinical serum samples: 5 healthy individuals and 6 breast cancer patients.	RNA: 214 aM with hairpin reporter; miRNA-155: 427 aM.	RNA: 1 fM to 10 pM / 10^-15 to 10^-11 M; miRNA: 1 fM to 1 nM / 10^-15 to 10^-9 M.	Optimized incubation time was 45 min at 37 C.	Specificity tested against nontarget RNAs, nonspecific miRNAs (miRNA-4484, miRNA-4732, miRNA-126), and single-, two-, three-, and four-base mismatch miRNA-155 sequences; serum and throat-swab interference were evaluated.	Six parallel sensors tested at 1 and 10 pM RNA showed RSDs of 4.48% and 3.33%.	After storage at 4 C, sensors retained about 97.78%, 95.55%, and 93.33% signal after 1, 2, and 3 days.	Simulated throat-swab recoveries were 81.68-98.81% with RSD 3.94-6.19%; CRISPR-GFET recovery for a mixed RNA solution was 97.40% with RSD 4.03%.	RT-qPCR comparison for RNA mixed-solution testing; RT-qPCR recovery was 86.58% versus 97.40% for CRISPR-GFET.	The amplification-free CRISPR-GFET achieved aM-level RNA/miRNA detection, 45 min incubation, good reproducibility/stability, and separated healthy from breast-cancer serum samples (0.1-0.8 pM vs 10-80 pM miRNA-155).	Clinical testing was small and no independent clinical reference comparison for the patient serum set was reported; storage stability was only shown over 3 days.	Amplification-free serum miRNA detection could reduce PCR-related contamination and simplify molecular cancer diagnostics.	Translation requires larger breast-cancer cohorts, locked clinical cutoffs, direct comparison with RT-qPCR/sequencing in patient serum, and portable GFET workflow validation.	Sun, M., Yu, Z., Wang, S., Qiu, J., Huang, Y., Chen, X., Zhang, Y., Wang, C., Zhang, X., Liang, Y., Liu, H., She, Q., Zhang, Y., & Han, L. (2025). Universal amplification-free RNA detection by integrating CRISPR-Cas10 with aptameric graphene field-effect transistor. Nano-Micro Letters, 17(1), 242. https://doi.org/10.1007/s40820-025-01730-3	https://doi.org/10.1007/s40820-025-01730-3
Wu, J., Zeng, X., Wang, L., Zhang, J., Cui, S., Ma, Z., Pan, R., Liu, C., Kong, D., Song, J., Liu, L., Feng, C., Shen, W., Suo, X., Lin, Z., Lee, H. K., & Tang, S.	2025	To enhance probe transfer in artificial cells using embedded carbon nanotubes for intracellular miRNA detection.	Colorectal/colon cancer cell model	let-7a miRNA; probe transfer	Carbon nanotubes (CNTs)	Artificial liposomal cells embedded with CNTs (ArtifCell@CNTs).	DNA probe; G-quadruplex/DNAzyme-based fluorescent system	Embedding CNTs into artificial cells to enhance probe transfer; DNAzyme/G-quadruplex signal generation.	Biomimetic intracellular fluorescence biosensing platform	Fluorescence signal from G-quadruplex/DNAzyme reaction	Living HCT116 cells; artificial liposomal cells	Living cell-model validation.	Not reported	31,2 fM	100 fM–10 nM	Optimized overall time: 2.5 h; third step: 20 min; HCT116 co-incubation for 24 h before readout	Not reported	Not reported	Not reported	Not reported	Not reported	Reported LOD was 31.2 fM and the linear range was 100 fM–10 nM. The global optimized assay time was 2.5 h; HCT116 co-incubation before readout was 24 h.	The study is a biomimetic/platform technology rather than a direct clinical diagnostic assay; patient samples and reference comparison were not reported.	The work may inform synthetic-cell or intracellular biosensing strategies for miRNA analysis.	Clinical translation is indirect and would require delivery, safety, reproducibility, cell-type specificity, and clinically compatible readout strategies.	Wu, J., Zeng, X., Wang, L., Zhang, J., Cui, S., Ma, Z., Pan, R., Liu, C., Kong, D., Song, J., Liu, L., Feng, C., Shen, W., Suo, X., Lin, Z., Lee, H. K., & Tang, S. (2025). Embedding carbon nanotubes in artificial cells enhances probe transfer. Advanced Materials, 37(10), e2418271. https://doi.org/10.1002/adma.202418271	https://doi.org/10.1002/adma.202418271
Wu, Y., Wang, Y., He, R., Li, Y., & Ben, Y.	2025	To detect EpCAM-positive cancer cells/CTCs using a dual-signal-amplified electrochemical sandwich biosensor with GO and MWCNT-HRP labels.	Breast cancer and cervical cancer CTC-related detection	EpCAM-positive circulating tumor cells; CA15-3-associated signal probe	Graphene oxide (GO) and multi-walled carbon nanotubes (MWCNTs)	PVDF/chitosan nanofiber PDMS micropillar chip modified with GO-streptavidin-EpCAM antibody, plus MWCNTs-COOH-HRP-CA15-3 antibody signal complex.	Anti-EpCAM capture antibody and anti-CA15-3 signal antibody.	GO-streptavidin-EpCAM antibody affinity complex on nanofiber microchips; carboxylated MWCNT-HRP-CA15-3 antibody complex for enzymatic signal amplification.	Dual-signal-amplified electrochemical cytosensor	Square-wave voltammetry current signal from HRP-catalyzed redox reaction.	MCF-7 cell suspensions; whole blood spiked with MCF-7 cells; unprocessed anticoagulated peripheral blood from healthy donors and cancer patients.	Patient blood samples were tested and captured CTCs were identified by immunofluorescence phenotype; no established CTC reference platform comparison was reported.	12 peripheral blood samples: 3 healthy donors, 3 cervical cancer patients, and 6 breast cancer patients.	10 cells/mL; conclusion states less than 10 cells/mL.	10 to 1 x 10^7 cells/mL.	Optimized cell/chip incubation was 40 min and MWCNT-HRP-Ab2 binding was about 50 min; total optimized incubation about 90 min before electrochemical readout.	Selectivity tested using MCF-7 target cells versus 293T, HeLa, and blank medium; dual-antibody recognition required simultaneous EpCAM and CA15-3-related binding.	Blood-spiking measurements were reported with n = 3 and RSD 0.56-0.67%.	Stable response in whole blood/complex biological matrix was reported; storage stability duration was not reported.	85.24-109.23% recovery for MCF-7 cells spiked into blood samples.	Captured cells in patient blood were confirmed by immunofluorescence staining (CD45-/DAPI+/CK+); no direct comparison with a clinical CTC standard method was reported.	The GO/MWCNT dual-signal cytosensor detected MCF-7 cells over 10-1 x 10^7 cells/mL with LOD about 10 cells/mL, good blood-spike recovery, and detection of CTC-like cells in 12 donor/patient blood samples.	Clinical sample size was small; breast-cancer detection rate was 66%; antigen heterogeneity, rare-cell recovery, and comparison with established CTC platforms were not fully addressed.	Dual-recognition electrochemical CTC detection may support minimally invasive cancer monitoring and personalized treatment assessment.	Translation requires larger patient cohorts, standardized rare-cell enumeration, comparison with validated CTC technologies, and assessment across broader cancer types.	Wu, Y., Wang, Y., He, R., Li, Y., & Ben, Y. (2025). A dual-signal-amplified electrochemical biosensor for sensitive and accurate detection of cancer cells. RSC Advances, 15(39), 32546-32552. https://doi.org/10.1039/d5ra00364d	https://doi.org/10.1039/d5ra00364d
Ye, Z., Ma, M., Chen, Y., Yang, J., Zhao, C., Diao, Q., Ma, P., & Song, D.	2024	To detect two TNBC-associated microRNAs using a DNA crown-carbon dots ECL platform.	Triple-negative breast cancer	miR-93-3p; miR-210	Carbon dots	Hybrid DNA crown-carbon dots structure with DNA track/walker components.	DNA probes/hairpins and DNA walker architecture	Assembly of positively charged carbon dots with DNA triangular prism/crown structures and hairpin probes.	Electrochemiluminescent biosensor	ECL intensity	Serum from TNBC patients and healthy persons; RNA extracts from MCF-7 and MDA-MB-231 cells.	Serum from several TNBC patients and healthy persons plus cancer-cell RNA extracts were tested; no standard-method comparison was reported.	Several TNBC patients and healthy persons; exact sample number not reported.	miR-93-3p: 31,04 aM; miR-210: 7,69 aM	miR-93-3p: 100 aM-1 nM; miR-210: 10 aM-100 pM.	Not reported	miR-93-3p was tested against miR-21, miR-141, miR-155, and miR-210; miR-210 was tested against miR-21, miR-141, miR-155, and miR-93-3p.	ECL responses across concentration series were described as relatively stable; formal RSD/repeatability statistics were not reported.	Carbon dots retained ECL stability after 13 continuous scan cycles.	Not reported	Not reported	LOD was 31.04 aM for miR-93-3p and 7.69 aM for miR-210, with serum/cell application demonstrated.	Exact clinical sample number, assay time, recovery, formal reproducibility statistics, and reference-method comparison were not reported.	Dual miRNA detection may improve molecular characterization of TNBC compared with single-marker readouts.	Clinical translation requires validation against RT-qPCR/sequencing, standardized serum RNA extraction, and assessment in clinically staged cohorts.	Ye, Z., Ma, M., Chen, Y., Yang, J., Zhao, C., Diao, Q., Ma, P., & Song, D. (2024). Early diagnosis of triple-negative breast cancer based on dual microRNA detection using a well-defined DNA crown-carbon dots structure as an electrochemiluminescence sensing platform. Analytical Chemistry, 96(45), 17984-17992. https://doi.org/10.1021/acs.analchem.4c02986	https://doi.org/10.1021/acs.analchem.4c02986
Yu, X., Cao, S., Deng, X., Chen, Y., Sun, M., Zhao, P., Zhang, Q., Chen, J., & Chen, J.-X.	2025	To enhance early breast cancer detection using APE1-triggered oligonucleotide probes combined with graphene oxide.	Breast cancer	miR-1246; APE1 activity	Graphene oxide (GO)	Hybrid sensing system using AP-site-modified oligonucleotide probes and GO.	Oligonucleotide probe; APE1 enzyme-triggered recognition/activation	Variable AP-site modification of oligonucleotide probes combined with GO-mediated signal modulation.	Fluorescence biosensor	Fluorescence response	Human serum	Clinical serum discrimination reported with RT-qPCR validation.	Not reported	2,3 pM	Not reported	Not reported	Sensitivity/specificity effects of AP-site modification were evaluated; detailed interference data were not available.	Not reported	Not reported	Not reported	RT-qPCR	The reported LOD was 2.3 pM.	Sample number, assay time, linear range, recovery, reproducibility, and stability were not available in the provided data.	The strategy links enzymatic activity and oligonucleotide probe design to early breast cancer detection.	Translation requires clear clinical cut-offs, standardized APE1/miRNA interpretation, larger cohorts, and robustness against serum matrix variability.	Yu, X., Cao, S., Deng, X., Chen, Y., Sun, M., Zhao, P., Zhang, Q., Chen, J., & Chen, J.-X. (2025). Enhancing early breast cancer detection with APE1-triggered oligonucleotide probes and graphene oxide: The impact of variable AP site modification on sensitivity and specificity. Talanta, 287, 127505. https://doi.org/10.1016/j.talanta.2024.127505	https://doi.org/10.1016/j.talanta.2024.127505
Zhao, Y., Zou, R., Liao, C., Chen, Y., Xu, Z., Liu, S., Chang, G., & He, H.	2025	To construct an electrochemically reduced graphene oxide transistor array for multiplex detection of circulating NSCLC-related miRNAs in human serum.	Non-small cell lung cancer	miRNA-21; miRNA-486-5p; miRNA-155; miRNA-205	Reduced graphene oxide (rGO)	Electrochemically reduced GO transistor channel modified with PAA/PEDOT and Y-shaped DNA/miRNA recognition architecture.	Capture DNA probes plus auxiliary hairpin DNA probes forming Y-shaped nucleic-acid structures with target miRNAs.	GO was electrochemically reduced to rGO; PAA/PEDOT film was deposited to improve antifouling/selectivity and provide carboxyl coupling groups for capture DNA.	Transistor array biosensor	Electrical transistor response based on charge-induced CNP/transfer-curve shifts.	Human serum spiked with target miRNAs; buffer/calibration measurements.	Spiked human serum recovery experiments were performed; no NSCLC patient cohort was reported.	Spiked serum samples at 100 fM, 1 pM, and 10 pM for four miRNAs; clinical sample number not applicable.	miRNA-21: 4.38 fM; miRNA-486-5p: 6.40 fM; miRNA-155: 2.47 fM; miRNA-205: 2.36 fM.	10 fM to 1 nM for all four miRNAs.	Not reported	Selectivity tested by cross-interference among the four target miRNAs at 100 pM versus 1 pM targets, and by miRNA let-7a, miRNA-182-5p, miRNA-221, and miRNA-155 against the miRNA-21 unit.	Seven random transistor arrays tested at 100 fM showed signal differences within 3.1 mV; rGO transistor stability was also assessed across many devices.	rGO transistor CNP monitored for 7 days with small changes; reusable after 8.3 M urea regeneration with second-cycle response rates of 96.0%, 92.4%, 96.5%, and 83.1%, and third-cycle rates of 88.6%, 86.5%, 75.6%, and 82.7%.	91.1-108.8% in spiked human serum; RSD 2.2-4.1%.	Not reported	The rGO/PAA/PEDOT transistor array multiplexed four NSCLC-related miRNAs over 10 fM-1 nM, with LODs down to 2.36 fM and good spiked-serum recoveries.	Validation was limited to spiked serum; no NSCLC patient samples, diagnostic cutoff, assay time, or reference-method comparison were reported.	Multiplex serum miRNA detection is relevant to liquid-biopsy approaches for early NSCLC detection and postoperative monitoring.	Clinical deployment requires patient-cohort validation, standardized serum processing, cut-off definition, batch reproducibility, and comparison with RT-qPCR or sequencing.	Zhao, Y., Zou, R., Liao, C., Chen, Y., Xu, Z., Liu, S., Chang, G., & He, H. (2025). A transistor array biosensor based on reduced graphene oxide prepared electrochemically for detection of multiplex circulating miRNAs of non-small cell lung cancer in human serum. Sensors and Actuators B: Chemical, 438, 137787. https://doi.org/10.1016/j.snb.2025.137787	https://doi.org/10.1016/j.snb.2025.137787

## Sheet: Sec_7
Translational readiness and evidence relevant to implementation
Authors	Year	Biomarker(s)	Cancer	Type of biosensor	Detection method	Material/nanomaterial/probe	Clinical sample/matrix	Linear/dynamic range	LOD / Limit of detection	Sensitivity	Real_clinical_patient_sample	Spiked_or_buffer_only	Formal_comparator_present	Comparator_type	Agreement_metric_reported	Batch_reproducibility_reported	Inter_batch_CV_reported	n_independent_devices_or_batches	CV_less_equal_10_percent	Storage_stability_reported	Operational_stability_reported	Thermal_stress_tested	Mechanical_stress_tested	Workflow_integration_reported	HL7_or_FHIR_reported	Regulatory_engagement_reported	Clinical_sample_n	Confirmed_patient_specimens	Conclusion	TRL	Reference
Akkapinyo, C; Lieberzeit, PA; Wolschann, P; Poo-arporn, RP	2025	CA 15-3	Breast	Electrochemical	SWV	MWCNT	Human serum (commercial, spiked)	1 to 100 U/mL for CA 15-3, with a linear equation of ΔI (μA	100 U/mL	—	No	Yes	NR	NR	NR	NR	NR	NR	NR	NR	NR	NR	NR	NR	No	NR	NR	NR	NanoMIP-based voltammetric sensor for CA 15-3 detection in breast cancer moni...	Real-matrix	Akkapinyo, C., Lieberzeit, P. A., Wolschann, P., & Poo-arporn, R. P. (2025). ...
Al Noman, A; Cheng, X; O'Keeffe, S	2025	Hemoglobin	Non-oncologic (blood)	SPR	SPR	GO/PVA + 50 nm Au + POF U-shaped 2 mm (PMMA, core 490 µm)	PBS (pH 7.4) - lyophilized Hb diluted in PBS	0-1 mg/ml (steps 0.2)	0.073 mg/ml (=73 µg/ml); sens. -16.10 nm/(mg/ml)	NR	No	Yes	No	NA	No	Yes	NR	3 probes	NR	NR	NR	Yes	NR	No	No	NR	NA	NR	Graphene oxide modified U-shaped polymer optical fiber biosensor for hemoglob...	Lab standards = PoC	Al Noman, A., Cheng, X., & O'Keeffe, S. (2025). Graphene oxide modified U-sha...
Anbalagan, AC; Korram, J; Koyande, P; Khan, S; Agrawal, R; Sawant, SN	2024	PSA (prostate-specific antigen, 34 kDa)	Prostate (PCa)	Electrochemical	Electrochemistry	Carbon dots + polyaniline	Real human serum (+ PBS for calibration)	—	20 pg/ml (S/N=3); range 0.01-60 ng/ml	—	NR	No	NR	NR	NR	Yes	NR	NR	NR	Yes	NR	NR	NR	No	No	NR	Yes - real human serum (0.706 ng/mL)	NR	—	PoC	Chellachamy Anbalagan, A., Korram, J., Koyande, P., Khan, S., Agrawal, R., & ...
Bhattacharjee, S; George, M; Neppolian, B; Das, J	2025	miR-223	Lung (NSCLC)	Electrochemical	Electrochemistry	MWCNT/AuNPs (AuNP and part of the probe)	Serum	—	0.73 pM (LSV; 3sigma/m, n=3)	—	No	Yes	No/NR	NA	No	Yes	Yes/NR	n NR	Yes	NR	NR	NR	NR	No	No	NR	Real serum n=1 NSCLC + 1 healthy (IRB 2392/IEC/2021); endogenous < LOD -> spike-re...	NR	Vol.:(0123456789) Journal of Solid State Electrochemistry (2025) 29:669–680 ...	Real-matrix	Bhattacharjee, S., George, M., Neppolian, B., & Das, J. (2025). Electrochemic...
Cai Y; Ke L; Du A; Dong J; Gai Z; Gao L; Yang X; Han H; Du M; Qiang G; Wang L...	2025	4-plex panel: NSE, CEA, p53, SOX2	Lung	Immunosensor	Electrochemistry	LIG	NR	—	1.62 for p53; CEA = 2.79 pg/mL (NSE 3.18; SOX2 1.69)	—	Yes	No	Yes	AUC 0.936 = fusion model. CT(radiomics) only 0.734; indep. val. 0.897. + ELI...	Yes; AUC 0.936	NR	NR	NR	NR	NR	NR	NR	NR	Yes	No	NR	105	Yes	Lung cancer remains the leading cause of cancer-related mortality worldwide, ...	Real-matrix/clinical (confirmed cohort + comparator + independent validation	Cai, Y., Ke, L., Du, A., Dong, J., Gai, Z., Gao, L., Yang, X., Han, H., Du, M...
Chen X; Yan X; Qiu J; Zhang X; Zhang Y; Zhou H; Zhao Y; Han L; Zhang Y	2024	CD63+ exosomes (capture by anti-CD63)	Breast (MCF-7; Qilu Hospital patients)	Electrochemical	Electrochemistry	rGO + laser-induced graphene (LIG)	NR	—	NR	—	Yes	No	NR	NR	NR	NR	NR	NR	NR	NR	NR	NR	NR	No/NR	No	NR	NR	Yes; n NR	—	PoC	Chen, X., Yan, X., Qiu, J., Zhang, X., Zhang, Y., Zhou, H., Zhao, Y., Han, L....
Chen, J; He, J; Xiao, M; Wang, M; Xia, Y; Deng, F; Zhou, K; He, D; Luo, M; Ke...	2026	Trace miRNAs (e.g., miR-21)	Generic	FET	Electrochemistry	CNT	Serum	—	0.36 aM	NR	Yes	No	Yes	qRT-PCR	Yes; R²=0.98	Yes	Yes; variation <5.1%	n NR	Yes	NR	Yes	NR	NR	Parcial	No	NR	48	Yes	Carbon nanotube field-effect transistor (CNT-FET) biosensor, featured with hi...	Real-matrix	Chen, J., He, J., Xiao, M., Wang, M., Xia, Y., Deng, F., Zhou, K., He, D., Lu...
Chen, XS; Han, JX; Sun, MY; Wang, ZH; Wang, S; Han, L; Zhang, Y	2026	Ovarian cancer extracellular vesicles (CD63 aptamer)	Ovary	Dual-mode microfluidic biosensor (EC + PL)	Electrochemistry + photoluminescence	3D laser-induced graphene (LIG) + gold nanoflowers (Au NFs); poly-lysine	Clinical serum	Log calibration (not explicit)	≈ 33 particles/µL (S/N=3)	High; confirmed in clinical serum	Yes	No	Parcial	Internal validation EC + PL; recovery in spiked samples	Yes; recovery 98.6%-101.8%	NR	NR	NR	NR	NR	NR	NR	NR	Parcial	No	NR	NR	Yes; n NR	Dual-mode microfluidic biosensor (EC+PL) with LIG/AuNFs for EVs of cancer of ...	Real-matrix	Chen, X., Han, J., Sun, M., Wang, Z., Wang, S., Han, L., & Zhang, Y. (2026). ...
Chen, YP; Xuan, XW; Li, MJ; Jiang, DL; Li, HJ	2024	CEA	Generic	Immunosensor	Electrochemistry	Vertical graphene	Human serum (real, non-clinical cohort)	1 to 100 ng mL-1	0.01 ng mL	NR	No	Yes/Partial	No	NA	Yes; recovery 93.5%-100.2%	Yes	NR	NR	NR	Yes	Yes	NR	NR	Parcial	No	NR	0/NR	0/NR	Implantable antenna immunosensor based on Au-decorated graphene film for wire...	Real-matrix	Chen, Y., Xuan, X., Li, M., Jiang, D., & Li, H. (2024). Implantable antenna i...
Cheng A; Guo S; Wang Z; Lan K; Liu Z; Wang Y; Chen R; Qin G	2025	PSA	Prostate	Electrochemical	Electrochemistry	SWCNT	Serum	—	Not reported in abstract (download PDF)	—	No/NR	Yes/NR	No	NA	NR	NR	NR	NR	NR	Yes/NR	NR	NR	NR	No	No	NR	0/NR	0/NR	Prostate-specific antigen (PSA) is the best serum biomarker for prostate canc...	PoC	Cheng, A., Guo, S., Wang, Z., Lan, K., Liu, Z., Wang, Y., Chen, R., & Qin, G....
de Santana, CGF; Silva, SH; de Cerqueira, BM; da Silva, LM; Bezerra, CM; Oliv...	2026	PSA	Prostate	Electrochemical	CV, EIS	MWCNT	Serum	—	23.28 ng/mL	—	Yes	No	Parcial	Isolated PSA/standards + PC-3 assays; no formal clinical comparator in the abstract	NR	Yes	NR	NR	NR	NR	NR	NR	NR	No	No	NR	NR	Yes; n NR	This study introduces, for the first time, a bioelectrochemical device utiliz...	Real-matrix	de Santana, C. G. F., Silva, S. H., de Cerqueira, B. M., Morais da Silva, L.,...
Dehghani, P; Karthikeyan, V; Tajabadi, A; Assi, DS; Catchpole, A; Wadsworth, ...	2024	PSA	Prostate	Electrochemical	Electrochemistry	rGO + GO	Plasma	—	7.33 ng/mL	—	Yes	No	Yes	ICP-MS	Yes; correlation 0.991 and R²=0.964 in clinical urine	NR	NR	NR	NR	NR	NR	NR	NR	Parcial	No	NR	NR	Yes; n NR	With the global escalation of concerns surrounding prostate cancer (PCa) diag...	Real-matrix	Dehghani, P., Karthikeyan, V., Tajabadi, A., Assi, D. S., Catchpole, A., Wads...
Dempsey, M; Sandu, M; Gonzalezirias, R; Hantula, S; Covarrubias-Zambrano, O; ...	2024	Protease activity (enzymatic signature)	Lung	Electrochemical	Electrochemistry	—	Human blood/serum (clinical cohort)	—	Not reported (enzymatic/protease activity assay)	NR	Yes	No	Yes	Clinical status cancer vs no cancer	Yes; sensitivity 90%, specificity 82%, stage I sensitivity 90%	NR	NR	18 sensores	NR	NR	NR	NR	NR	Parcial	No	NR	750 assays / 450 unique donors	Yes	Activity-based enzyme biosensor for lung cancer detection using protease acti...	Real-matrix/clinical	Dempsey, P. W., Sandu, C. M., Gonzalezirias, R., Hantula, S., Covarrubias-Zam...
Deng, M; Yang, H; Zhang, H; Li, C; Chen, J; Tang, W; Wang, X; Chen, Z; Li, J	2024	PSA	Prostate	Aptasensor	FET	Graphene	Serum	—	0.01 fg mL	—	Yes	No	Parcial	Clinical classification PCa vs control; PSA + sarcosine	Yes; diagnostic accuracy 100%	NR	NR	NR	NR	NR	NR	NR	NR	Yes	No	NR	NR	Yes; n NR	RESEARCH ARTICLE www.advhealthmat.de Portable and Rapid Dual-Biomarker Detect...	Real-matrix	Deng, M., Yang, H., Zhang, H., Li, C., Chen, J., Tang, W., Wang, X., Chen, Z....
Dong, W; Xie, R; Yang, N; Liu, SM	2025	EpCAM (epithelial cell adhesion molecule)	Lung	Microfluidic immunosensor (electrochemical)	Electrochemistry (microfluidic platform)	Graphene oxide + silver nanoparticles (Ag NPs@GO)	Biological fluids / serum (metastatic lung cancer patients)	0.005 – 100 pg/mL	1.12 pg/mL	Outperforms commercial ELISA (LOD 6.03 pg/mL)	Yes	NR	NR	NR	NR	NR	NR	NR	NR	NR	NR	NR	NR	NR	No	NR	NR	Yes; n NR	Microfluidic Ag NPs@GO immunosensor for EpCAM; low sample volume; outperforms...	Real-matrix/clinical	Dong, W., Xie, R., Yang, N., & Liu, S. (2025). A novel analytical approach ba...
Ekwujuru, EU; Ssemakalu, CC; Klink, MJ; Peleyeju, MG	2025	CA-125	Ovary	Immunosensor photoelectrochemical (PEC); SPCE disposable/portable	Photocurrent (PEC); DPV/CV	Carbon dots + CdS (CDs/CdS heterostructure); Ag; screen-printed carbon electr...	Human serum	100 fg/mL – 100 µg/mL (0.0001–100 µg/mL)	2.7 pg/mL	High; low PEC noise	No/NR	Yes/NR	No	NA	NR	Yes	NR	NR	NR	Yes	NR	NR	NR	Parcial	No	NR	0/NR	0/NR	Ultrasensitive PEC immunosensor for CA-125 in serum; carbon dots/CdS platform ...	PoC	Ekwujuru, E. U., Ssemakalu, C. C., Klink, M. J., & Peleyeju, M. G. (2025). A ...
Falih, SS; Rheima, AM; Al-Kazazz, FF; Abbas, ZN	2026	EGFR T790M mutation (ctDNA)	Lung (NSCLC)	Magnetic nanocomposite biosensor (fluorescence hybridization assay)	Fluorescence hybridization (EDC/NHS)	CNT-Fe₃O₄ (carbon nanotubes + iron oxide) citric-acid functionalized; oligonu...	Plasma (ctDNA)	Not reported (qualitative hybridization assay)	Not explicitly reported (discriminates positives 5.9–7.4 vs negatives 1.7–2.3...	Discriminates mutated vs non-mutated samples	NR	NR	NR	NR	NR	NR	NR	NR	NR	NR	NR	NR	NR	NR	No/NR	NR	NR	NR	Magnetic CNT-Fe₃O₄ strategy for detection of the EGFR T790M mutation in NSCLC ...	PoC	Falih, S. S., Rheima, A. M., Al-Kazazz, F. F., & Abbas, Z. N. (2026). A novel...
Gangopadhyay, B; Roy, A; Paul, D; Panda, S; Das, B; Karmakar, S; Dutta, K; Ch...	2024	AFP (alpha-fetoprotein)	Liver cancer (hepatic/HCC)	Label-free electrochemical immunosensor	CV + EIS	3-Polythiophene acetic acid (3-PTAA) nanospheres anchored on few-layer graphe...	Real human serum (diluted; ELISA comparison)	0.0001 – 250 ng/mL	0.047 pg/mL	High; good reproducibility, selectivity and stability; recovery validated vs ...	No/NR	NR	No/NR	NA/NR	NR	NR	NR	NR	NR	NR	NR	NR	NR	No	No	NR	0/NR	0/NR	Label-free 3-PTAA@FLG immunosensor for AFP: FLG provides the electrochemical ...	Real-matrix	Gangopadhyay, B., Roy, A., Paul, D., Panda, S., Das, B., Karmakar, S., Dutta,...
Gao J; Zhang S; Xi F	2025	CA125	Ovary	Aptasensor	ECL	GO	Serum	—	0.1 U/mL	—	No	Yes	No	NA	Yes; recovery 94.5%-109%, RSD ≤3.6%	Yes/Partial	No/NR	n=3 recovery measurements	NR	NR	NR	NR	NR	No	No	NR	NA	NR	Homogeneous aptasensors that eliminate the need for probe labeling or immobil...	PoC	Gao, J., Zhang, S., & Xi, F. (2025). Homogeneous Aptasensor with Electrochemi...
Gao, N; Wang, L; Chang, G; Wu, YX	2026	EpCAM	Generic	FET	FET	Graphene	Serum	1 to 80 ng mL−1, with a regression equation of ΔVDira	0.1 pg mL	NR	NR	NR	NR	NR	NR	NR	NR	NR	NR	NR	NR	NR	NR	NR	No/NR	No	NR	NR	Molecularly imprinted polymer functionalized graphene transistor sensors for...	Real-matrix	Gao, N., Wang, L., Chang, G., & Wu, Y. (2026). Molecularly imprinted polymer ...
Gao, ZL; Gou, LZ; Zhang, JT; Xiao, BQ; Zhang, HB; Jiang, XD; Ma, F; Che, TJ; ...	2026	Urease / Helicobacter pylori	H. pylori infection (gastric cancer risk)	Beveled optical fiber biosensor, fluorescence-colorimetric	Fluorescence + colorimetry (dual signal)	Ni-CDs (Ni-doped carbon dots) @ CA/PEGDA dual film	Real patient samples	≈ 2.2×10¹ – 2.2×10⁵ CFU/mL (urease)	10³ CFU/mL (2 min)	High; Ni-CDs QY = 32.8%	NR	NR	NR	NR	NR	NR	NR	NR	NR	NR	NR	NR	NR	NR	No/NR	No	NR	NR	Rapid (2 min) and sensitive detection of H. pylori in clinical sample	Real-matrix	Gao, Z., Gou, L., Zhang, J., Xiao, B., Zhang, H., Jiang, X., Ma, F., Che, T.,...
García-Fernández, D; Gutiérrez-Gálvez, L; López-Diego, D; Luna, M; Torres, I;...	2025	BRCA1 (gene mutation)	Breast	ECL	ECL	Carbon dots + Graphene	Serum	200–800 nm	1.41 aM	—	Yes	No	NR	NR	NR	NR	NR	NR	NR	NR	NR	NR	NR	No	No	NR	NR	Yes; n NR	Tetrahedral DNA nanostructures, graphene and carbon nanodots-based electroche...	Real-matrix	García-Fernández, D., Gutiérrez-Gálvez, L., López-Diego, D., Luna, M., Torres...
Gharehaghaji, ZH; Khalilzadeh, B; Yousefi, H; Mohammad-Rezaei, R	2024	CA-125	Ovary	Electrochemical immunosensor	Amperometry (−0.2 to 0.6 V vs Ag/AgCl)	MXene-GQD (graphene quantum dots) / AuNPs; GCE	Serum	0.1 – 1 nU/mL	0.075 nU/mL	315.250 µA·pU·mL⁻¹·cm⁻²	No/NR	Yes/NR	No	NA	NR	Yes	NR	NR	NR	NR	NR	NR	NR	No	No	NR	0/NR	0/NR	MXene-GQD/AuNPs immunosensor for trace CA-125 (ovary)	Real-matrix	Gharehaghaji, Z. H., Khalilzadeh, B., Yousefi, H., & Mohammad-Rezaei, R. (202...
Gheybalizadeh, H; Hasanzadeh, M; Chen, ZY; Soleymani, J; Lin, GG	2026	PSA	Prostate	Immunosensor	Electrochemistry	MWCNT	Serum	—	100 fg/mL	—	No/NR	Yes/NR	No	NA	NR	NR	NR	NR	NR	Yes; 15 days	NR	NR	NR	No	No	NR	0/NR	0/NR	Prostate cancer remains one of the most prevalent malignancies affecting men ...	Real-matrix	Gheybalizadeh, H., Hasanzadeh, M., Chen, Z., Soleymani, J., & Lin, G. (2026)....
Hu YF; Chen YX; Chen SY	2025	AFP	Liver	Aptasensor	Fluorescence	Carbon dots	In vivo	—	0.01 ng/mL	—	NR	NR	NR	NR	NR	NR	NR	NR	NR	NR	NR	NR	NR	NR	NR	NR	NR	NR	The concept of green chemistry was advocated, and near-infrared (NIR) red flu...	Pre-clinical (in vivo)	Hu, Y. F., Chen, Y. X., & Chen, S. Y. (2025). Green synthesis of near-infrare...
Huynh, TV; Nguyen, TKA; Hsieh, JCH; Doong, RA	2025	PDAC marker (pancreas)	Generic	Electrochemical	Electrochemistry	Er-doped graphene quantum dots (Er-GQD) @ carbonized ZIF-67	NR	—	NR	—	NR	NR	NR	NR	NR	NR	NR	NR	NR	NR	NR	NR	NR	NR	NR	NR	NR	NR	—	PoC	Huynh, T. V., Nguyen, T. K. A., Hsieh, J. C. H., & Doong, R. A. (2025). Magne...
Imran H; Lim S; Alam A; An J; Ko M; Lim S	2025	5-hydroxymethylcytosine (5hmC) in genomic DNA	Prostate	Electrochemical	Electrochemistry	GO	NR	—	12.6 fM	—	No	No; non-clinical specimens/cells	No	NA	NR	Yes	NR	NR	NR	NR	Yes/Partial	NR	NR	Yes; portable/wireless + Android app	No	NR	NA	NR	Aberrant alterations in genomic 5-hydroxymethylcytosine (5hmC), an oxidation ...	PoC	Imran, H., Lim, S., Alam, A., An, J., Ko, M., & Lim, S. (2025). Portable, Wir...
Iqbal, S; Jabeen, F; Bashir, N; Naqvi, STR; Majeed, S; Rasul, A; Najam-ul-Haq, M	2026	Circulating tumor cells (CTC)	Generic (CTC)	Electrochemical	DPV, CV	GO	Serum	50–105 cells/mL with LOD of 26 cells/mL	26 cells/mL (range 50–10⁵ cells/mL)	NR	No	No/NR; HepG2 cells as CTC model	No	NA	NR	Yes	NR	NR	NR	NR	Yes; reuse/regeneration with 85% of signal	NR	NR	Parcial	No	NR	NA	NR	Fabrication of phenylboronic acid modified graphene oxide-silica biosensor f...	Real-matrix	Iqbal, S., Jabeen, F., Bashir, N., Naqvi, S. T. R., Majeed, S., Rasul, A., & ...
Janduang, S; Cotchim, S; Kongkaew, S; Srilikhit, A; Wannapob, R; Kanatharana,...	2024	CEA	Generic (CEA)	Immunosensor	Amperometry	Graphene	Serum	—	10.0 ng mL	NR	No/NR	Yes/NR	No	NA	Yes; recovery/real sample NR	NR	NR	NR	NR	NR	NR	NR	NR	No	No	NR	0/NR	0/NR	Talanta 277 (2024) 126330 Available online 27 May 2024 0039-9140/© 2024 Elsev...	Real-matrix	Janduang, S., Cotchim, S., Kongkaew, S., Srilikhit, A., Wannapob, R., Kanatha...
Javazm et al.	2025	HER2+ (CTCs)	Breast	Electrochemical	Electrochemistry	Carbon quantum dots (CQD) @ Ni-MOF	NR	—	NR	—	NR	NR	NR	NR	NR	NR	NR	NR	NR	NR	NR	NR	NR	NR	NR	NR	NR	NR	—	PoC	Javazm, A. B., Kashani, G. K., Matini, A., Naghib, S. M., Rahmanian, M., & Ta...
Kanagavalli P; Eissa S	2024	Claudin18.2	Gastric	Immunosensor	DPV, CV	GO + CNT + Carbon nanofiber	NR	—	7.9 pg/mL	—	No/NR	Yes/NR	No	NA	NR	NR	NR	NR	NR	NR	NR	NR	NR	No	No	NR	0/NR	0/NR	Claudin18.2 (CLDN18.2) is a tight junction protein often overexpressed in var...	PoC	Kanagavalli, P., & Eissa, S. (2024). Exploring various carbon nanomaterials-b...
Kapil, P; Verma, D; Pradhan, R; Kalkal, A; Packirisamy, G	2024	TNF-α	Oral cancer	Electrochemical (immunosensor, label-free)	DPV	Porous rGO hydrogel (L-cys_rGO) on gold screen-printed electrode (gSPE); anti...	Artificial saliva	1 – 200 pg/mL	1.20 pg/mL	2.10 µA·pg⁻¹·mL·cm⁻²	No	Yes; artificial saliva	No	NA	Yes; recovery 94.15%-103.55%	Yes	Yes; RSD 5.11% reproducibility; 1.85% repeatability	NR	Yes	NR	NR	NR	NR	No	No	NR	NA	NR	Non-invasive immunosensor for oral cancer via TNF-α in saliva; hydrogel rGO an...	PoC	Kapil, P., Verma, D., Pradhan, R., Kalkal, A., & Packirisamy, G. (2024). A bi...
Khonyoung, S; Mangkronkaew, P; Klayprasert, P; Puangpila, C; Palanisami, M; A...	2024	CEA	Generic	Immunosensor	Electrochemistry	CNT	Serum	—	5.0 ng mL	NR	No/NR	Yes/NR	No	NA	Yes; recovery 101%-112%	Yes	NR	NR	NR	Yes; 21 days	NR	NR	NR	Yes; smartphone/POC	No	NR	0/NR	0/NR	Citation: Khonyoung, S.; Mangkronkaew, P.; Klayprasert, P.; Puangpila, C.; Pa...	Real-matrix	Khonyoung, S., Mangkronkaew, P., Klayprasert, P., Puangpila, C., Palanisami, ...
Kilimci, U; Öndes, B; Sunna, C; Uygun, M; Uygun, DA	2025	CA125	Ovary	Immunosensor	CV, EIS	Fullerene	Serum	1-100 U·mL -1 and a LOD value of 0	Not reported in abstract (download PDF)	—	No/NR	Yes/NR	No	NA	NR	Yes	NR	NR	NR	Yes; 80.9% activity after 30 days	NR	NR	NR	No/Partial	No	NR	0/NR	0/NR	In this study, gold nanoparticles (AuNPs) were synthesized and combined with ...	Real-matrix	Kilimci, U., Öndeş, B., Sunna, Ç., Uygun, M., & Aktaş Uygun, D. (2025). Devel...
Kong D; Zhang S; Guo M; Li S; Wang Q; Gou J; Wu Y; Chen Y; Yang Y; Dai C; Tia...	2024	Single-nucleotide variation (SNV)	Generic	FET	Electrochemistry	Graphene	NR	—	Not reported in abstract (download PDF)	—	NR	NR	NR	NR	NR	NR	NR	NR	NR	NR	NR	NR	NR	NR	No	NR	NR	NR	"Test-and-go" single-nucleotide variation (SNV) detection within several minu...	PoC	Kong, D., Zhang, S., Guo, M., Li, S., Wang, Q., Gou, J., Wu, Y., Chen, Y., Ya...
Konthoujam B; Bhandari N; Ghagane SC; Nerli RB; Shukla S; Ghosh R	2025	CA15-3	Breast	Aptasensor	DPV, CV, EIS	rGO + GO + CQD + MWCNT	Serum	—	100 U mL	NR	NR	NR	NR	NR	NR	NR	NR	NR	NR	NR	NR	NR	NR	NR	NR	NR	NR	NR	Microchemical Journal 201 (2024) 110527 Available online 16 April 2024 0026-2...	Real-matrix	Konthoujam, B., Bhandari, N., Ghagane, S. C., Nerli, R. B., Shukla, S., & Gho...
Korram J; Anbalagan AC; Banerjee A; Sawant SN	2024	PSA	Prostate	Immunosensor	Fluorescence	Carbon dots	Serum	0.1 to 100 ng ml -1 for ECIA and 5 to 120 ng ml -1 for FIA)	≈ 38 pg/mL (PSA)	—	No/NR	Yes/NR	Parcial	Internal comparison fluorescence + electrochemistry	NR	NR	NR	NR	NR	NR	NR	NR	NR	No	No	NR	0/NR	0/NR	Bimodal detection facilitates the accurate and reliable detection of cancer b...	PoC	Korram, J., Anbalagan, A. C., Banerjee, A., & Sawant, S. N. (2024). Bio-conju...
Kuang, YJ; Yuan, W; Chen, XY; Wang, XN; Wang, XY	2025	Oncoprotein c-Myc	Lymphoma (c-Myc in various tumors)	EC-ECL dual-mode immunosensor (indirect competition)	ECL + electrochemistry (dual mode)	AuMrGO (AuNPs + magnetic rGO) on magnetic glassy carbon; Tri-Ru label (Ru@Au,...	Serum (lymphoma patients)	ECL: 10 pg/L–0.1 µg/L; EC: 0.1 ng/L–1 µg/L	ECL: 4.9 pg/L; EC: 30 pg/L	Good; dual EC+ECL confirmation	Yes	NR	NR	NR	NR	NR	NR	NR	NR	NR	NR	NR	NR	NR	No/NR	NR	NR	Yes; n NR	Dual-mode immunosensor with trimetallic Tri-Ru label; OPc-Myc in patients wi...	Real-matrix/clinical	Kuang, Y., Yuan, W., Chen, X., Wang, X., & Wang, X. (2025). A dual-mode immun...
Kumar P; Misra SK	2025	Generic (platform)	Generic	Electrochemical	Electrochemistry	Nanocarbon/graphene (platelet)	NR	—	NR	—	NR	NR	NR	NR	NR	NR	NR	NR	NR	NR	NR	NR	NR	NR	No/NR	NR	NR	NR	—	PoC	Kumar, P., & Misra, S. K. (2025). Nanocarbon induced graphene platelet suspen...
Lee S; Yoon M; Shin S; Cha J; Cho SY	2026	ctDNA (point mutations)	Generic (ctDNA)	Fluorescent	Fluorescence	SWCNT	Serum	—	151.6 nM	—	NR	NR	NR	NR	NR	NR	NR	NR	NR	NR	NR	NR	NR	NR	No/NR	NR	NR	NR	Point mutations in circulating tumor DNA (ctDNA) represent critical biomarker...	PoC	Lee, S., Yoon, M., Shin, S., Cha, J., & Cho, S. Y. (2026). Kinetically Tuned ...
Li, M; Zhao, B; Zhang, ZX; Li, Y; Li, YX; Xue, YX; Sang, SB; Jian, AQ	2026	AFP (alpha-fetoprotein)	Liver (HCC)	Split-type photoelectrochemical biosensor (PEC), non-enzymatic amplified	Photoelectrochemistry (PEC)	ATA photoelectrode = AuNPs/TiO₂/Au + GSH-loaded liposomes (GSH@Lip) — NO nano...	Serum (HCC patients)	10⁻³ – 10³ ng/mL	0.86 pg/mL	High; non-enzymatic amplification	NR	NR	NR	NR	NR	NR	NR	NR	NR	NR	NR	NR	NR	NR	No/NR	NR	NR	NR	Split-type PEC biosensor ATA/GSH-liposome for AFP; covers clinical range of HCC	Real-matrix	Li, M., Zhao, B., Zhang, Z., Li, Y., Li, Y., Xue, Y., Sang, S., & Jian, A. (2...
Li, WB; Zhao, HX; Qi, HY; Jing, T; Li, J; Shen, SQ; Zeng, QX; Gao, Y	2026	PSA	Prostate	Aptasensor	Photocurrent/PEC	Carbon dots	Serum	0.002–100 ng/mL), an ultralow detection limit (5	100 ng/mL	—	NR	NR	NR	NR	NR	NR	NR	NR	NR	NR	NR	NR	NR	NR	No/NR	NR	NR	NR	Speciﬁc detection against PSA by using emission wavelength of carbon dots mod...	Real-matrix	Li, W., Zhao, H., Qi, H., Jing, T., Li, J., Shen, S., Zeng, Q., & Gao, Y. (20...
Liao C; Wang F; Fang L; Zou R; Wang Y; Chang G; He H	2026	Circulating tumor cells (CTC)	Generic (CTC)	FET	Electrochemistry	Graphene	Cells/EVs	0.05-20 ng/mL, a lower detection limit (LOD) of 24	20 ng/mL	—	NR	NR	NR	NR	NR	NR	NR	NR	NR	NR	NR	NR	NR	NR	No/NR	NR	NR	NR	A field-effect transistor based on donor-acceptor (D-A) copolymer/graphene (G...	PoC	Liao, C., Wang, F., Fang, L., Zou, R., Wang, Y., Chang, G., & He, H. (2026). ...
Lin L; Zhao H; Hou J; Lan M	2025	Hydrogen peroxide (H₂O₂)	Melanoma (solid tumor)	Implantable screen-printed microelectrode (triple electrode)	Electrochemistry (amperometry) in vivo	Carboxylated MWCNT + Prussian blue (PB)	In vivo (melanoma-bearing mice)	0.8–1126 µM and 1286–3766 µM	0.47 µM	>95% specificity; 93.2% of signal retention in 30 days; tumor H₂O₂ 12–...	NR	NR	NR	NR	NR	NR	NR	NR	NR	NR	NR	NR	NR	NR	NR	NR	NR	NR	Implantable MWCNT/PB microelectrode for monitoring H₂O₂ in vivo in solid tumor (...	Pre-clinical (in vivo)	Lin, L., Zhao, H., Hou, J., & Lan, M. (2025). A screen-printed microelectrode...
Liu, HZ; Zhou, YY; Chang, WW; Zhao, XL; Hu, XJ; Koh, K; Chen, HX	2024	PD-L1	Generic	SPR	SPR	SWCNT	Serum	—	31.9 particles/mL	NR	NR	NR	NR	NR	NR	NR	NR	NR	NR	NR	NR	NR	NR	NR	NR	NR	NR	NR	Biosensors and Bioelectronics 262 (2024) 116527 Available online 24 June 2024...	Real-matrix	Liu, H., Zhou, Y., Chang, W., Zhao, X., Hu, X., Koh, K., & Chen, H. (2024). C...
Liu, J; Xu, W; Liu, J; Yu, M; Xu, J; Li, Y; Luo, B; Cheng, SB; Zhang, GJ	2026	Extracellular vesicle miRNAs (miR-21, miR-155)	Liver diseases / cancer (EV miRNA)	FET biosensor with tetrahedral DNA (TDN-FET)	FET (transistor) label-free	Carbon nanotube (CNT)-based FET + tetrahedral DNA probes (TDN)	Human plasma (clinical EVs)	10 aM – 100 pM	miR-21: 0.603 aM; miR-155: 1.09 aM	Ultrasensitive; broad dynamic range	Yes	NR	NR	NR	NR	NR	NR	NR	NR	NR	NR	NR	NR	NR	No/NR	NR	NR	Yes; n NR	TDN-FET with CNT for ultrasensitive detection of EV miRNAs in plasma	Real-matrix/clinical	Liu, J., Xu, W., Liu, J., Yu, M., Xu, J., Li, Y., Luo, B., Cheng, S. B., & Zh...
Liu, W; Wang, Y; Jiang, P; Huang, K; Zhang, H; Chen, J; Chen, P	2024	HER2	Breast	Aptasensor	Fluorescence	Carbon dots	Plasma	5–100 cells/mL	1 fg/mL	NR	NR	NR	NR	NR	NR	NR	NR	NR	NR	NR	NR	NR	NR	NR	No/NR	NR	NR	NR	Biosensors and Bioelectronics 261 (2024) 116493 Available online 11 June 2024...	Real-matrix	Liu, W., Wang, Y., Jiang, P., Huang, K., Zhang, H., Chen, J., & Chen, P. (202...
Liu, Y; Si, Z; Zou, Q; Kim, DW; Xing, S; Shen, Y; Jin, C	2026	CA19-9	Pancreas	SPR	ECL, SPR	Graphene-like oxide	NR	1-1000 U/mL) in both wavelength-based and in	1000 U/mL	—	NR	NR	NR	NR	NR	NR	NR	NR	NR	NR	NR	NR	NR	NR	No/NR	NR	NR	NR	The advancement of nanoplasmonics and meta-optics has positioned localized su...	Real-matrix	Liu, Y., Si, Z., Zou, Q., Kim, D. W., Xing, S., Shen, Y., & Jin, C. (2026). G...
Liu, YP; Zhang, BB; Wu, XY; Wang, F; Yang, ZY; Li, MY; Sheng, KX; Yan, Y; Zhu...	2025	PD-L1 in CTCs (immune checkpoint); capture of CTCs	Lung (NSCLC)	Liquid biopsy — portable magnetic electrochemical sensor; reagent-less	Electrochemistry (reagent-less) + magnetic capture	E/C-apt-N-CQDs (N-doped carbon quantum dots) + magnetic beads; aptamers	Blood (CTCs); 41 NSCLC patients	(cell capture; linear correlation)	PD-L1: 2 ng/mL	High; portable platform	Yes	NR	NR	NR	NR	NR	NR	NR	NR	NR	NR	NR	NR	NR	No/NR	NR	41	Yes; 41 NSCLC patients	Capture of CTCs + reagent-less monitoring of PD-L1; applied to 41 patient...	Real-matrix/clinical	Liu, Y., Zhang, B., Wu, X., Wang, F., Yang, Z., Li, M., Sheng, K., Yan, Y., Z...
Lu, CY; Yang, MJ; Chen, PW; Zhang, HY; Tang, S; Zha, L; Huang, Y; Sun, D; Ouy...	2026	CEA	Generic	Immunosensor	Electrochemistry	—	Serum	0.1 to 1000 ng mL−1, an ultra-low detection limit of 56	1000 ng mL	NR	NR	NR	NR	NR	NR	NR	NR	NR	NR	NR	NR	NR	NR	NR	No/NR	NR	NR	NR	Engineered LaBi₃O₆ nanosheet interface enabling robust and ultrasensitive de...	Real-matrix	Lu, C., Yang, M., Chen, P., Zhang, H., Tang, S., Zha, L., Huang, Y., Sun, D.,...
Lv, L; Yuan, W; Hu, J; Chen, X; Zhang, T; Cheng, J; Wang, X	2024	Two oral cancer markers	Generic	Electrochemical	Electrochemistry	see PDF (photo-material nanoalloy + magnetic electrode)	NR	—	NR	—	No/NR	Yes/NR	No/NR	NA/NR	NR	NR	NR	NR	NR	NR	NR	NR	NR	No	No	NR	0/NR	0/NR	—	PoC	Lv, L., Yuan, W., Hu, J., Chen, X., Zhang, T., Cheng, J., & Wang, X. (2024). ...
Ma, X; Zhu, X; Zhu, Z; Ma, Q; Jia, S; Wu, N; Zhou, X; Hai, X; Bi, S	2026	Tumor extracellular vesicles (tEVs); HER2, MUC1, GPC3	Multiple — cancer classification (breast/HER2, liver/GPC3); malignancy vs hep...	Nanozyme-based dual-mode biosensor; photothermal-reinforced (+ ML)	Catalytic (nanozyme) + photothermal; aptamers + ML	Fe-GQDs nanozyme (Fe²⁺-coordinated graphene quantum dots) in DNA flowers (Fe-...	Extracellular vesicles (clinical samples)	Not specified in abstract/SI	1.08 × 10³ particles/mL	High (photothermal-catalytic reinforcement)	NR	NR	NR	NR	NR	NR	NR	NR	NR	NR	NR	NR	NR	Partial/NR; ML mentioned, but without confirmed validation	NR	NR	NR	NR	Dual-mode nanozyme for ultrasensitive detection of tEVs and classification of ...	Real-matrix	Ma, X., Zhu, X., Zhu, Z., Ma, Q., Jia, S., Wu, N., Zhou, X., Hai, X., & Bi, S...
Miripour, ZS; Aminifar, M; Hoseinpour, P; Abbasvandi, F; Karimi, K; Ghahreman...	2024	Cancer-associated fibroblasts / oncoproteins	Breast	Fluorescent	Fluorescence, FET	CNT	Serum	—	N/A (margin/CAF study; no classic analytical LOD)	—	Yes	No	Yes/Partial	Histopathology + RT-PCR + fluorescence/invasion assays	Partial; transcriptomic increments reported, without AUC/R²	NR	NR	NR	NR	NR	NR	NR	NR	Partial; sensor in real tissue samples	No	NR	NR	Yes; n NR	Vol.:(0123456789) Journal of Cancer Research and Clinical Oncology (2024) 150...	Real-matrix	Miripour, ZS; Aminifar, M; Hoseinpour, P; Abbasvandi, F; Karimi, K; Ghahreman...
Parihar, A; Vishwakarma, P; Prajapati, P; Khan, R	2025	EGFR	Breast	Aptasensor	EIS	rGO + GO	Serum	1 to 100 ng mL-1, with an ultralow detecti	10 fg mL	NR	No/NR	Yes/NR	No	NA	NR	NR	NR	NR	NR	NR	NR	NR	NR	Parcial/POC proposto	No	NR	0/NR	0/NR	Non-invasive ultra-sensitive detection of breast cancer biomarker using ceri...	Real-matrix	Parihar, A., Vishwakarma, P., Prajapati, P., & khan, R. (2025). Non-invasive ...
Patil, SM; Karade, VC; Kim, JH; Chougale, AD; Patil, PB	2024	CA 15-3	Breast	Immunosensor	Electrochemistry	rGO + GO + MWCNT	Serum	—	100 U mL	NR	Yes	No	NR	NR	NR	Yes	NR	NR	NR	Yes/NR	NR	NR	NR	No/Partial	No	NR	NR	Yes; n NR	Microchemical Journal 201 (2024) 110527 Available online 16 April 2024 0026-2...	Real-matrix	Patil, S., Karade, V., Kim, J., Chougale, A., & Patil, P. (2024). Integration...
Peng, X; Meng, ZT; Li, JW; Xie, J; Ke, YH; Liu, SM; Xiao, MM; Chen, QS	2025	ctDNA	Lung	FET	FET	CNT	Serum	—	0.37 aM	NR	NR	NR	NR	NR	NR	NR	NR	NR	NR	NR	NR	NR	NR	NR	No/NR	NR	NR	NR	Signal-to-noise enhanced detection of circulating tumor DNA via rolling circ...	Real-matrix	Peng, X., Meng, Z., Li, J., Xie, J., Ke, Y., Liu, S., Xiao, M., & Chen, Q. (2...
Permpoka, K; Kaewarsa, P; Paekoh, W; Opanuraks, J; Laiwattanapaisal, W; Estre...	2025	PSMA and CD63 (urinary EVs)	Prostate	Capacitive biosensor (exosome aptasensor), label-free	Capacitance (no redox mediator) + EIS	rGO/MoS₂ + anti-PSMA and anti-CD63 aptamers	Urine (EVs; real clinical samples)	PSMA: 3.66×10²–4.58×10⁴ EV/µL; CD63: 1.83×10³–2.29×10⁵ EV/µL	PSMA: 4.83×10² EV/µL; CD63: 1.47×10³ EV/µL	High (capacitive response)	Yes	No	Yes	Commercial PSMA ELISA; normalization by urinary creatinine	Yes; "strong correlation" with ELISA, value not reported in the abstract	NR	NR	NR	NR	NR	NR	NR	NR	Yes; 10 min, 10 µL, reagent-free	No	NR	NR	Yes; urine/EVs from PCa vs controls, n NR	Non-invasive detection of prostate cancer via urinary EVs (PSMA/CD63); cli...	Real-matrix	Permpoka, K., Kaewarsa, P., Paekoh, W., Opanuraks, J., Laiwattanapaisal, W., ...
Purohit, B; Kumar, A; Kumari, R; Mahato, K; Roy, S; Srivastava, A; Chandra, P	2024	CEA	Generic (CEA — colorectal/breast/lung/ovary)	Electrochemical (immunosensor)	EIS (impedance) + LSV	Gold nanodendrites (AuND) + AuNP + chitosan-rGO nanocomposite (CS-rGO); anti-...	Human serum	1×10⁻¹³ – 1×10⁻⁸ g/mL	2.23 (±0.03) × 10⁻¹⁴ g/mL	High; serum recovery 90–99.2%	NR	NR	NR	NR	NR	NR	NR	NR	NR	NR	NR	NR	NR	No/NR	No	NR	NR	NR	Ultrasensitive immunosensor for CEA in serum; Au nanodendrites + CS-rGO; co...	Real-matrix	Purohit, B., Kumar, A., Kumari, R., Mahato, K., Roy, S., Srivastava, A., & Ch...
Qi, F; Wu, M; Liu, S; Mu, W; Wu, C; Ren, X; Rui, C; Wu, F; Chang, D; Pan, H	2024	CA19-9 (CA199)	Pancreatic (and colorectal)	Ratiometric electrochemical immunosensor	DPV (ratio I_Ag/I_Fc-COOH); CV	NiCo@Fc-MWCNTs-LDH (ferrocene-MWCNT/layered double hydroxide) + 3D reduced gr...	Human plasma (pancreatic-cancer patients vs healthy)	0.0001 – 10 U/mL	5.55 × 10⁻⁴ U/mL	High; recovery 94.2–107.4%, RSD 3.1–4.3%	Yes	No	Parcial	PCa/pancreatic cancer patients vs healthy controls; without formal clinical comparator...	Yes; "high accuracy", value NR	NR	NR	NR	NR	NR	NR	NR	NR	No/Partial	No	NR	NR	Yes; n NR	Dual-signal ratiometric immunosensor (I_Ag/I_Fc-COOH) for CA199 using NiCo@Fc...	Real-matrix	Qi, F., Wu, M., Liu, S., Mu, W., Wu, C., Ren, X., Rui, C., Wu, F., Chang, D.,...
Qin, Z; Wang, X; Wang, XL; Xue, Q; Yang, J; Li, C; Yang, HX	2025	CEA	Generic	Aptasensor	EIS	—	Serum	1–200 ng mL−1	5.0 ng mL	NR	NR	NR	NR	NR	NR	NR	NR	NR	NR	NR	NR	NR	NR	NR	No/NR	NR	NR	NR	Vol.:(0123456789) Microchimica Acta (2025) 192:207 https://doi.org/10.1007/s...	Real-matrix	Qin, Z., Wang, X., Wang, X., Xue, Q., Yang, J., Li, C., & Yang, H. (2025). La...
Rawat, R; Roy, S; Goswami, T; Mirsafi, FS; Ismael, M; Leissner, T; Mishra, YK...	2025	HER-2	Breast	Aptasensor	SWV	—	NR	—	1 fg/mL	NR	No/NR	Yes/NR	No	NA	NR	NR	NR	NR	NR	Yes; shelf-life >1 month	NR	NR	NR	Parcial; PoC proposto	No	NR	0/NR	0/NR	Aptamer-enhanced ultrasensitive electrochemical detection of HER- 2 in breast...	Real-matrix	Rawat, R., Roy, S., Goswami, T., Mirsafi, F. S., Ismael, M., Leissner, T., Mi...
Rodrigues, E; Xu, A; Sampaio, P; Castro, RC; Ribeiro, DSM; Santos, JLM; Pilot...	2025	CA 19-9	Pancreas	Fluorescent	Fluorescence	—	Serum	4–400 U mL−1 and a detection limit of 0	1.96 × 10−5 U mL−1, with a line	—	No/NR	Yes/NR	No	NA	NR	NR	NR	NR	NR	NR	NR	NR	NR	Parcial; on-site	No	NR	0/NR	0/NR	Academic Editor: Benjamin L. Miller Received: 23 October 2025 Revised: 26 Nov...	Real-matrix	Rodrigues, E., Xu, A., Sampaio, P., Castro, R., Ribeiro, D., Santos, J., & Pi...
Sadrabadi, EA; Benvidi, A; Azimzadeh, M; Asgharnejad, L; Dezfuli, AS; Khashay...	2024	miR-155	Breast	Electrochemical	CV	rGO + GO + Carbon nanofiber + Carbon paste	Serum	—	0.08 fM	NR	No/NR	Yes/NR	No	NA	NR	Yes	NR	NR	NR	NR	NR	NR	NR	No	No	NR	0/NR	0/NR	Bioelectrochemistry 155 (2024) 108558 Available online 6 September 2023 1567-...	Real-matrix	Sadrabadi, E. A., Benvidi, A., Azimzadeh, M., Asgharnejad, L., Dezfuli, A. S....
Sakthivel, R; Lin, YC; Yu, MC; Dhawan, U; Liu, XK; Chen, JC; Tung, CW; Chung, RJ	2024	HER2 (HER2-ECD)	Breast	Sandwich-type electrochemical immunosensor	Amperometry/DPV	Nitrogen-doped graphene + MOF-derived CuMnCoOx + Au/MXene	Human serum	0.0001 – 50 ng/mL	0.757 pg/mL	Recovery 107.5–116.8% (EC); 88.6–114.4% (ELISA)	No/NR	Yes/NR	No	NA	NR	Yes	NR	NR	NR	Yes	NR	NR	NR	No/Partial	No	NR	0/NR	0/NR	Sandwich immunosensor N-graphene/CuMnCoOx + Au/MXene for HER2 in serum	Real-matrix	Sakthivel, R., Lin, Y. C., Yu, M. C., Dhawan, U., Liu, X., Chen, J. C., Tung,...
Saputra, HA; Sahin, MAZ; Karim, MM; Lasker, T; Woo, K; Jung, DK; Park, DS; Sh...	2026	circulating tumor cell	Colorectal	Aptasensor	Electrochemistry	MWCNT	Whole blood (clinical, human)	3–100 cells employing SWV (Fig	10 nM	NR	Yes	No	NR	NR	NR	NR	NR	NR	NR	NR	NR	NR	NR	Parcial/NR	No	NR	10 (5 healthy + 5 CRC)	Yes	Idarubicin-labeled electrochemical biosensor for circulating tumor cell detec...	Real-matrix/clinical	Saputra, H. A., Sahin, M. A. Z., Karim, M. M., Lasker, T., Woo, K., Jung, D. ...
Shamsazar, A; Moghaddam, MS; Asadi, A; Hong, J	2025	CEA	Colorectal	Immunosensor	Electrochemistry	MWCNT	Serum	0.1–500 ng/mL	100 ng/mL	NR	No/NR	Yes/NR	No	NA	NR	NR	NR	NR	NR	Yes/Partial; "longevity"	NR	NR	NR	No	No	NR	0/NR	0/NR	Designing a sensitive electrochemical immunosensor for CEA detection utilizi...	Real-matrix	Shamsazar, A., Moghaddam, M. S., Asadi, A., & Hong, J. (2025). Designing a se...
Suresh, L; Panday, N; Singh, BS; Dar, RA; Brahman, PK	2026	PSA	Prostate	Immunosensor	Electrochemistry	MWCNT + Carbon paste	Serum	—	0.001 ngmL	—	No/NR	Yes/NR	No/NR	NA/NR	NR	Yes/Partial	NR	6 immunosensors; fonte secundária/figura	NR	NR	NR	NR	NR	No/NR	No	NR	0/NR	0/NR	RESEARCH Open Access © The Author(s) 2026. Open Access This article is licens...	Real-matrix	Suresh, L., Panday, N., Singh, B. S., Dar, R. A., & Brahman, P. K. (2026). Fe...
Vishwakarma, N; Patial, SK; Garg, M; Singh, S	2026	CA125	Ovary	Immunosensor	Electrochemistry	Graphene	Serum	0–35 U/mL for healthy individuals and is elev	1000 U/mL	NR	No/NR	Yes/NR	No	NA	NR	NR	NR	NR	NR	NR	NR	NR	NR	Yes; static vs microfluidic comparison	No	NR	0/NR	0/NR	Examination of influence of microfluidic flow and antibody orientation on bi...	Real-matrix	Vishwakarma, N., Patial, S. K., Garg, M., & Singh, S. (2026). Examination of ...
Wang, S; Ao, JL; Ding, SW; Shu, T	2025	CEA	Generic	Immunosensor	DPV, Fluorescence	MWCNT	Serum	0.80–140 ng/mL and a detection limit of 0	0.046 ng/mL	—	NR	NR	NR	NR	NR	NR	NR	NR	NR	NR	NR	NR	NR	NR	No/NR	NR	NR	NR	Bioelectrochemistry 163 (2025) 108918 Available online 27 January 2025 1567-5...	Real-matrix	Wang, S., Ao, J., Ding, S., & Shu, T. (2025). Label-free electrochemical immu...
Wang, WJ; Tang, HB; Zhou, LJ; Li, ZH	2024	TTF-1 (thyroid transcription factor 1)	Lung and tireoide (carcinomas)	Label-free electrochemical immunosensor	LSV (linear sweep voltammetry)	WS₂-rGO nanohybrids (ribbon-like tungsten disulfide-reduced graphene oxide) +...	Human serum	0.025 – 50 ng/mL	0.016 ng/mL (S/N=3)	Good; high specificity/stability	No/NR	Yes/NR	No	NA	NR	Yes	NR	NR	NR	Yes	NR	NR	NR	No	No	NR	0/NR	0/NR	Label-free immunosensor WS₂-rGO/AuNPs for TTF-1 in serum; relevant for cancer ...	Real-matrix	Wang, W., Tang, H., Zhou, L., & Li, Z. (2024). A Novel Label-Free Electrochem...
Wang, X; Yuan, W; Kuang, Y; Chen, X; Wang, X; Zhang, X	2024	c-Myc	Generic	Immunosensor	DPV	GO + MWCNT	Serum	—	C-myc: 0.5 pg/mL; Bcl-2: 2.5 pg/mL	NR	Yes	No	Yes	ELISA kit	Yes; results consistent with ELISA, value NR	NR	NR	NR	NR	NR	NR	NR	NR	No/Partial	No	NR	NR	Yes; lymphoma patients, n NR	Vol.:(0123456789) Microchimica Acta (2024) 191:85 https://doi.org/10.1007/s0...	Real-matrix	Wang, X., Yuan, W., Kuang, Y., Chen, X., Wang, X., & Zhang, X. (2024). Ratiom...
Wei, HY; Yang, MZ; Huang, CS; Yue, XJ; Cai, JB; Wang, XY; Fan, K; Dong, LX; W...	2024	NSE (neuron-specific enolase)	Small cell lung cancer (SCLC)	Dual-signal electrochemical aptasensor	DPV + chronoamperometry	Hemin/rGO/MWCNT (H-rGO-MWCNT); Ag; aptamer	Human serum	DPV: 1 pg/mL–1 µg/mL; chronoamp.: 100 pg/mL–100 ng/mL	DPV: 0.21 pg/mL; chronoamp.: 11.22 pg/mL	Serum recovery 89–131%	No/NR	Yes/NR	No/NR	NA/NR	NR	NR	NR	NR	NR	NR	NR	NR	NR	No	No	NR	0/NR	0/NR	Dual-signal aptasensor (DPV+chronoamp.) for NSE in serum; H-rGO-MWCNT biomim...	Real-matrix	Wei, H., Yang, M., Huang, C., Yue, X., Cai, J., Wang, X., Fan, K., Dong, L., ...
Wu, HT; Yang, XZ	2024	AFP	Liver	Immunosensor	Photocurrent/PEC	MWCNT	Serum	—	0.050 pg/mL	NR	NR	NR	NR	NR	NR	NR	NR	NR	NR	NR	NR	NR	NR	NR	No/NR	NR	NR	NR	Bioelectrochemistry 160 (2024) 108773 Available online 3 July 2024 1567-5394/...	Real-matrix	Wu, H., & Yang, X. (2024). Biofunctional photoelectrochemical/electrochemical...
Wu, SY; Ma, HY; Chen, XY; Zhong, W; Gu, YY; Miao, YQ; An, YR	2025	CA19-9	Pancreas	Immunosensor	Electrochemistry	rGO + GO	Serum	0.01–100 U mL−1) (Fig	100 U mL	NR	Yes	No	No/NR	NA/NR	Yes; satisfactory recovery, value NR	Yes	NR	NR	NR	Yes	NR	NR	NR	No/Partial	No	NR	NR	Yes; patient serum, n NR	Collard-like Bi2S3@Au nanocomposites-based label free electrochemical immuno...	Real-matrix	Wu, S., An, Y., Ma, H., Chen, X., Zhong, W., Gu, Y., & Miao, Y. (2024). Colla...
Wu, SY; Ma, HY; Song, L; Zhong, W; Gu, YY; Miao, YQ; An, YR	2025	CA19-9	Pancreas	Immunosensor	DPV, Amperometry	MWCNT	Serum	0.001–150 U/mL, and the detection limit was 0	150 U/mL	NR	No/NR	Yes/NR	No/NR	NA/NR	Yes; high recovery in real sample, value NR	Yes	NR	NR	NR	NR	NR	NR	NR	No/Partial	No	NR	0/NR	0/NR	Vol.:(0123456789) Microchimica Acta (2025) 192:314 https://doi.org/10.1007/s...	Real-matrix	Wu, S., Ma, H., Song, L., Zhong, W., Gu, Y., Miao, Y., & An, Y. (2025). Ping ...
Wu, YQ; Chen, L; Tong, Y; Zhai, CS; Xiao, GY; Lv, YP; Du, LT; Li, J; Ren, P; ...	2025	HER2	Breast	Aptasensor	Fluorescence	MWCNT	Serum	102–107 particles/μL and the low limit of detection	135 nM	NR	NR	NR	NR	NR	NR	NR	NR	NR	NR	NR	NR	NR	NR	NR	No/NR	NR	NR	NR	Magnetically-driven Dual-channel Fluorescent Biosensor with Aptamer Logic Ga...	Real-matrix	Wu, Y., Chen, L., Tong, Y., Zhai, C., Xiao, G., Lv, Y., Du, L., Li, J., Ren, ...
Yadav, AK; Verma, D; Solanki, PR	2025	Sperm protein 17 (Sp17)	Ovary	Immunosensor	Electrochemistry	rGO + GO + MWCNT	Serum	—	11 ng mL	NR	Yes	No	Yes	Commercial ELISA	Yes; correlation with ELISA, value NR	Yes	NR	NR	NR	NR	NR	NR	NR	No/Partial	No	NR	NR	Yes; human serum clinical samples, n NR	Sperm protein-17, also known as Sp17, is a testis-linked cancerous antigen fo...	Real-matrix	Yadav, A. K., Verma, D., & Solanki, P. R. (2025). Electrochemical biosensing ...
Yang, R; Zhu, X; Wang, G; Shi, J; Wang, X; Jing, A	2026	exosome	Breast	Immunosensor	ECL	GO	Cells/EVs	—	NR	—	Yes/NR	No/NR	NR	NR	NR	NR	NR	NR	NR	NR	NR	NR	NR	No/Partial	No	NR	NR	Yes/NR; "blood of patients" cited, n NR	Electrochemical immunosensor of graphene oxide/Au/Ag and strawberry-like Au@P...	Real-matrix	Yang, R., Zhu, X., Wang, G., Shi, J., Wang, X., & Jing, A. (2026). Electroche...
Yao, TT; Li, W; Li, HJ; Xuan, XW; Li, CP; Li, MJ	2025	CEA	Generic	Immunosensor	Electrochemistry	Vertical graphene	Serum	10–1000 mV s−1 (Fig	30000 pg mL	NR	NR	NR	NR	NR	NR	NR	NR	NR	NR	NR	NR	NR	NR	NR	No/NR	NR	NR	NR	Dual-channel, real-time, long-term stable electrochemical immunosensor based on Au, Cu-vertical graphene for detection of carcinoembryonic antigen in tumor cells Tingting Yao a,	Real-matrix	Yao, T., Li, W., Li, H., Xuan, X., Li, C., & Li, M. (2025). Dual-channel, real-time, long-term stable electrochemical immunosensor based on Au, Cu-vertical graphene for detection of carcinoembryonic antigen in tumor cells. Analytica Chimica Acta, 1355, 344017. https://doi.org/10.1016/j.aca.2025.344017
Yin, T; Xu, X; Huang, Z; Rosa, BG; Gaboriau, DCA; Merali, N; Keshavarz, M; Mustafa, ANBM; Song, J; Alodan, S; Petrov, PK; Frampton, AE; Skinner, SJ; Alford, N; Hu, Y; Ramadan, S; Klein, N	2025	exosome	Pancreas	Immunosensor	FET	Graphene	Serum	—	106 particles/µL (PBASE-functionalized GFET)	—	NR	NR	NR	NR	NR	NR	NR	NR	NR	NR	NR	NR	NR	NR	NR	NR	NR	NR	Control of Antibody Orientation on Graphene Using Porphyrin Linker Molecules for High-Performance Graphene-Based Immuno- Biosensors Tianyi Yin,* Xi Xu, Zhiping Huang, Bruno Gil Ros	Real-matrix	Yin, T., Ramadan, S., Xu, X., Huang, Z., Rosa, B. G., Gaboriau, D., Merali, N., Keshavarz, M., Mustafa, A. B. M., Song, J., Alodan, S., Chen, M., Hammer, M., Petrov, P., Frampton, A., Skinner, S., Alford, N., & Klein, N. (2023). Control of antibody orientation on graphene using porphyrin linker molecules for high-performance graphene-based immuno-biosensors. https://doi.org/10.21203/rs.3.rs-33134…
You, J; Yang, S; Chai, F; Zheng, K; Tian, M	2026	sarcosine	Prostate	Electrochemical	Colorimetry	rGO + GO	Urine	—	10 pM	—	NR	NR	NR	NR	NR	NR	NR	NR	NR	NR	NR	NR	NR	NR	NR	NR	NR	NR	Dual-mode smart sensing of sarcosine by integrating nanozyme-mediated electrochemical and smartphone-readable colorimetric assays Junyi You a, Shuang Yang a, Fang Chai a, Kai Zhen	Real-matrix	You, J., Yang, S., Chai, F., Zheng, K., & Tian, M. (2026). Dual-mode smart sensing of sarcosine by integrating nanozyme-mediated electrochemical and smartphone-readable colorimetric assays. Biosensors and Bioelectronics, 295, 118322. https://doi.org/10.1016/j.bios.2025.118322
Yu, T; Song, P; Wang, R; Chen, Z; Zhao, L; Wang, M; Wang, J; Mei, T; Wang, X; Li, J	2026	piR-54265	Colorectal	FET	FET	Graphene	Human serum (clinical, diluted)	1-106 fM and a limit of detection	8.56 × 10−19 M, with a linear range of...	NR	Yes	No	NR	NR	NR	NR	NR	NR	NR	NR	NR	NR	NR	NR	No/NR	NR	NR	Yes	Solution-gated graphene transistor biosensor for ultrasensitive label-free detection of piR-54265 (PIWI-interacting RNA) for colorectal cancer. LOD 8.56×10⁻¹⁹ M, linear range 1 aM–10 nM. Clinical evaluation in diluted human serum demonstrated clear differentiation between CRC patients and non-cancer controls; ROC AUC=1.0. Number of clinical samples not explicitly reported.	Real-matrix/clinical	Yu, T., Song, P., Wang, R., Chen, Z., Zhao, L., Wang, M., Wang, J., Mei, T., Wang, X., & Li, J. (2026). Ultrasensitive and label-free detection of piR-54265 biomarker by solution-gated graphene transistors with poly-adenine DNA assembled probe for accurate diagnosis of colorectal cancer. Chemical Engineering Journal, 533, 174657. https://doi.org/10.1016/j.cej.2026.174657
Yuan, XL; Liu, XX; Zhu, MJ et al.	2025	PSA (prostate cancer)	Prostate	Aptasensor	Electrochemistry	rGO + GO	Serum	1–295 ng mL−1) for the quantitative anal	0.3 pg mL	NR	Yes	No	NR	NR	NR	NR	NR	NR	NR	NR	NR	NR	NR	Yes; household analyzer, blood-drop 4-min test	No	NR	NR	Yes; clinical patients, n NR	Flexible coaxial-nanocable aptasensor for ultrafast blood-drop detection of prostate cancer (no blood pretreatment)	Real-matrix	Yuan, X., Liu, X., Zhu, M., Zhang, W., Liu, T., Xie, Y., Chu, Z., & Jin, W. (2025). Coaxial‐Nanocables Constructed Flexible Aptasensor for Ultrafast Blood‐Drop Detection of Prostate Cancer. Small, 21(31). https://doi.org/10.1002/smll.202504714
Zhang, HL; Zhang, Z	2025	HER2	Breast	Aptasensor	DPV, CV, EIS	rGO + GO + GQD + CNT + Carbon nanofiber + Carbon paste	Serum	—	0.08 fM	NR	NR	NR	NR	NR	NR	NR	NR	NR	NR	NR	NR	NR	NR	NR	No/NR	NR	NR	NR	Bioelectrochemistry 155 (2024) 108558 Available online 6 September 2023 1567-5394/© 2023 Elsevier B.V. All rights reserved.	Real-matrix	Zhang, H., & Zhang, Z. (2025). Electrochemical biosensor based on graphene/MOF nanocomposite for sensitive detection of KRAS mutations in colorectal cancer. Microchemical Journal, 218, 115624. https://doi.org/10.1016/j.microc.2025.115624
Zhang, WL; Luo, YT; Tao, JK; Liu, G; Li, B; Teng, Y; Xu, JR; Feng, L; You, Z	2025	miRNA-122 (exosomal)	Liver	FET	FET	CNT	Serum	—	0.12 fM	NR	NR	NR	NR	NR	NR	NR	NR	NR	NR	NR	NR	NR	NR	NR	No/NR	NR	NR	NR	Chemical Engineering Journal 506 (2025) 160264 Available online 3 February 2025 1385-8947/© 2025 Published by Elsevier B.V. Miniaturized and portable device for Noninvasive, ultras	Real-matrix	Zhang, W., Luo, Y., Tao, J., Liu, G., Li, B., Teng, Y., Xu, J., Feng, L., & You, Z. (2025). Miniaturized and portable device for Noninvasive, ultrasensitive and point-of-care diagnosis by engineered Metal-Carbide-based field effect transistor. Chemical Engineering Journal, 506, 160264. https://doi.org/10.1016/j.cej.2025.160264
Zhao, P; Xu, X; Li, J; Zhou, X; Zhao, Z; Xuan, C; Tian, Q; Jumuddin, FA; Pan, D	2025	HER2	Breast	Aptasensor	DPV, CV, EIS	rGO + GO + GQD + CNT + Carbon nanofiber + Carbon paste	Serum	—	0.08 fM	NR	NR	NR	NR	NR	NR	NR	NR	NR	NR	NR	NR	NR	NR	NR	No/NR	NR	NR	NR	Bioelectrochemistry 155 (2024) 108558 Available online 6 September 2023 1567-5394/© 2023 Elsevier B.V. All rights reserved.	Real-matrix	Zhao, P., Xu, X., Li, J., Zhou, X., Zhao, Z., Xuan, C., Tian, Q., Jumuddin, F. A., & Pan, D. (2025). Ultrasensitive electrochemical biosensor for HER2 detection based on MB@ZnMOF prepared by a facile ultrasound-assisted bottom-up strategy. Microchemical Journal, 216, 114617. https://doi.org/10.1016/j.microc.2025.114617
Zou, R; Cao, L; Wu, N; Chang, G; Li, L; Xiao, L; Yan, H; Li, H; Wang, P; Bao, T; Zhang, X; Wang, S; Wang, Y; He, H	2024	AFP	Liver	Immunosensor	FET	Graphene	Serum	—	4 ng/mL	—	Yes	No	Yes	Hospital chemiluminescence	Yes; consistent results, value NR	NR	NR	NR	NR	Yes/Partial	Yes; recyclable	NR	NR	Parcial; potencial high-throughput	No	NR	NR	Yes; clinical samples, n NR	Transistor‑based immunosensor using AuNPs	Real-matrix	Zou, R., Cao, L., Wu, N., Chang, G., Li, L., Xiao, L., Yan, H., Li, H., Wang, P., Bao, T., Zhang, X., Wang, S., Wang, Y., & He, H. (2024). Transistor-based immunosensor using AuNPs-Ab2-HRP enzyme nanoprobe for the detection of antigen biomarker in human blood. Analytical and Bioanalytical Chemistry, 416(1), 163-173. https://doi.org/10.1007/s00216-023-05002-0
